# Supplementary material for: Systematic identification of transcriptional and post-transcriptional regulations in human respiratory epithelial cells during influenza A virus infection
Source: BMC Bioinformatics. 2014 Oct 4;15(1):336. doi: 10.1186/1471-2105-15-336 (PMC4287445; doi:10.1186/1471-2105-15-336)
Supplement: Supplementary file 2 — Additional file 2: Table S1: Details of the simulated regulatory networks with 50 (A) and 100 (B) nodes. (XLSX 18 KB) [file 12859_2014_6643_MOESM2_ESM.xlsx]

## Sheet: Table S1 (A)
Table S1 (A). The 50-node regulatory network in Dream3 challenge. The coefficient '0' refers to the added background regulations. Nodes 'G3', 'G10' and 'G13' are selected as miRNAs.
Regulator	Target	Coefficient
G1	G2	1
G3	G2	-1
G4	G2	1
G4	G5	1
G4	G6	1
G4	G7	-1
G4	G8	-1
G4	G9	1
G4	G10	-1
G4	G11	1
G4	G12	1
G4	G13	1
G4	G14	1
G17	G14	-1
G4	G15	-1
G17	G15	1
G4	G16	-1
G19	G16	1
G21	G16	1
G23	G16	1
G28	G17	1
G17	G18	1
G4	G20	-1
G19	G20	-1
G21	G20	-1
G23	G20	-1
G24	G20	-1
G23	G21	1
G17	G22	-1
G21	G22	1
G22	G25	1
G23	G26	-1
G23	G27	-1
G22	G29	1
G38	G29	-1
G23	G30	1
G22	G31	-1
G38	G31	1
G28	G32	1
G22	G33	1
G38	G33	1
G22	G34	-1
G38	G34	1
G22	G35	-1
G38	G35	1
G23	G36	1
G21	G37	-1
G44	G37	-1
G17	G38	1
G22	G38	1
G38	G39	1
G38	G40	-1
G38	G41	1
G38	G42	1
G38	G43	-1
G21	G44	-1
G23	G45	-1
G50	G45	-1
G38	G46	1
G38	G47	-1
G23	G48	-1
G17	G49	1
G1	G40	0
G28	G7	0
G17	G9	0
G28	G34	0
G44	G10	0
G24	G18	0
G24	G44	0
G38	G22	0
G38	G11	0
G28	G41	0
G23	G37	0
G23	G38	0
G38	G15	0
G19	G47	0
G44	G40	0
G17	G27	0
G21	G43	0
G19	G6	0
G17	G45	0
G1	G43	0

## Sheet: Table S1 (B)
Table S1 (B). The 100-node regulatory network in Dream3 challenge. The coefficient '0' refers to the added background regulations. Nodes 'G2', 'G21' and 'G23' are selected as miRNAs.
Regulator	Target	Coefficient
G2	G1	1
G5	G1	-1
G20	G2	-1
G2	G3	1
G2	G4	1
G5	G4	-1
G16	G4	1
G5	G6	1
G5	G7	1
G5	G8	1
G5	G9	1
G5	G10	1
G5	G11	1
G5	G12	-1
G5	G13	1
G5	G14	1
G2	G15	-1
G16	G15	1
G17	G15	1
G16	G18	-1
G16	G19	1
G16	G21	1
G23	G21	1
G20	G22	1
G16	G24	-1
G31	G24	-1
G23	G25	1
G16	G26	1
G16	G27	1
G32	G27	1
G26	G28	-1
G16	G29	1
G16	G30	-1
G31	G30	1
G79	G30	-1
G32	G33	1
G16	G34	-1
G31	G35	1
G31	G36	1
G5	G37	-1
G38	G37	-1
G39	G37	1
G5	G40	1
G41	G40	1
G49	G40	1
G79	G40	1
G5	G42	-1
G41	G42	-1
G43	G42	-1
G49	G42	-1
G79	G42	1
G16	G44	1
G45	G44	1
G47	G45	1
G16	G46	1
G86	G46	1
G47	G48	-1
G79	G49	-1
G47	G50	-1
G47	G51	1
G49	G51	-1
G47	G52	1
G49	G53	1
G54	G53	-1
G49	G54	1
G2	G55	1
G49	G55	1
G55	G56	1
G60	G56	1
G55	G57	1
G60	G57	1
G55	G58	1
G55	G59	1
G60	G59	-1
G2	G60	1
G55	G60	-1
G60	G61	1
G55	G62	1
G60	G62	1
G60	G63	1
G60	G64	1
G60	G65	1
G60	G66	1
G60	G67	1
G69	G67	-1
G60	G68	1
G69	G68	-1
G16	G69	1
G55	G70	1
G60	G70	1
G69	G71	-1
G69	G72	-1
G69	G73	1
G69	G74	1
G69	G75	1
G69	G76	-1
G45	G77	-1
G79	G77	-1
G86	G77	1
G69	G78	-1
G79	G80	1
G79	G81	1
G79	G82	1
G79	G83	1
G85	G83	-1
G79	G84	1
G86	G87	-1
G79	G88	-1
G93	G88	1
G79	G89	1
G91	G89	-1
G93	G89	-1
G79	G90	-1
G91	G90	1
G93	G91	-1
G91	G92	1
G93	G92	1
G79	G94	1
G93	G94	1
G99	G94	1
G86	G95	1
G86	G96	1
G93	G97	1
G93	G98	1
G93	G100	1
G38	G51	0
G69	G96	0
G91	G33	0
G17	G4	0
G16	G92	0
G38	G88	0
G55	G42	0
G93	G50	0
G86	G88	0
G47	G83	0
G43	G82	0
G79	G9	0
G79	G27	0
G69	G27	0
G39	G64	0
G32	G1	0
G17	G60	0
G85	G4	0
G26	G12	0
G16	G76	0
G39	G10	0
G2	G9	0
G41	G13	0
G85	G45	0
G31	G21	0
G49	G57	0
G17	G40	0
G49	G66	0
G23	G80	0
G23	G10	0
G38	G25	0
G2	G22	0
G41	G53	0
G16	G84	0
G39	G34	0
G43	G27	0
G41	G30	0
G69	G37	0
G39	G65	0
G99	G26	0
G49	G75	0
