# Supplementary material for: Systematic identification of transcriptional and post-transcriptional regulations in human respiratory epithelial cells during influenza A virus infection
Source: BMC Bioinformatics. 2014 Oct 4;15(1):336. doi: 10.1186/1471-2105-15-336 (PMC4287445; doi:10.1186/1471-2105-15-336)
Supplement: Supplementary file 3 — Additional file 3: Table S2: The characterized background regulatory network (A) and the activated regulatory relationships identified by SITPR (B). (XLSX 457 KB) [file 12859_2014_6643_MOESM3_ESM.xlsx]

## Sheet: Table S2 (A)
Table S2 (A). The characterized background regulatory network during IAV infection.
Regulator	Target
AATF	CHEK1
AATF	CHEK2
AATF	MPHOSPH6
AATF	MPP6
AATF	POLR2J
ABL1	INPPL1
ABL1	NCSTN
ABL1	RASA1
AEBP2	EED
AEBP2	SUZ12
AES	GABARAP
AES	HMGB1
AES	SIX1
AFF4	CDK9
AHR	AHR
AHR	C1orf228
AHR	C20orf111
AHR	CCNL1
AHR	CDCA7L
AHR	CENPO
AHR	CUL1
AHR	DNAJC11
AHR	DPH2
AHR	ELAC2
AHR	FGFR1
AHR	GAPDH
AHR	GTPBP3
AHR	HECA
AHR	KANSL1
AHR	KIFC2
AHR	LONRF1
AHR	LTBP4
AHR	MCMBP
AHR	MED30
AHR	MGST1
AHR	MTDH
AHR	MTHFR
AHR	NCOA2
AHR	NDUFA4L2
AHR	OSBPL10
AHR	OXSR1
AHR	POLR1D
AHR	PRMT5
AHR	RAB6A
AHR	RNF41
AHR	RPRD1A
AHR	SLC16A2
AHR	SLC44A4
AHR	THAP1
AHR	TMPO
AHR	TPGS2
AHR	TPP1
AHR	TRIM11
AHR	TSPAN13
AHR	USP36
AHR	WDR34
AHR	XPO4
AIRE	AIRE
AKAP17A	SRSF1
ALX1	ATF3
ALX1	C10orf114
ALX1	CCDC111
ALX1	CDH2
ALX1	EIF4G3
ALX1	HIF1A
ALX1	HNRNPUL1
ALX1	HOXA4
ALX1	LMNB1
ALX1	NCDN
ALX1	NINJ2
ALX1	NMNAT2
ALX1	ONECUT2
ALX1	POLR2A
ALX1	PRICKLE4
ALX1	PRRC1
ALX1	PSMA2
ALX1	RAB36
ALX1	RPA3
ALX1	SMAD6
ALX1	SNX10
ALX1	SRSF9
ALX1	STOML2
ALX1	USH1C
ALX1	XRCC6
ALX1	ZNF277
ALYREF	ALYREF
ALYREF	DDX39B
ALYREF	MAGOH
ANKZF1	AURKB
ANKZF1	CA2
AR	CPT1B
AR	DAXX
AR	FHL2
AR	GAPDH
AR	HSP90AA1
AR	NR3C2
AR	NRIP1
AR	RAD9A
AR	SMAD3
AR	VEGFA
ARID3A	E2F2
ARID5B	ACVR1B
ARID5B	ANAPC11
ARID5B	ANGPT1
ARID5B	APPL2
ARID5B	ARHGEF19
ARID5B	BUB1B
ARID5B	C12orf43
ARID5B	C1orf43
ARID5B	C9orf116
ARID5B	CCDC138
ARID5B	CD3EAP
ARID5B	CHM
ARID5B	CIRBP-AS1
ARID5B	CYP4F12
ARID5B	DCUN1D5
ARID5B	DHRS11
ARID5B	DHRS13
ARID5B	DNM1
ARID5B	DPH2
ARID5B	ERLIN1
ARID5B	ESCO2
ARID5B	FAM24B
ARID5B	H3F3B
ARID5B	HARS
ARID5B	HHEX
ARID5B	MAPKAPK3
ARID5B	MEF2D
ARID5B	NUP188
ARID5B	PCDHGB5
ARID5B	PPP1R14B
ARID5B	PRDM13
ARID5B	PRDX6
ARID5B	PRKCH
ARID5B	PSMC5
ARID5B	PTDSS1
ARID5B	RASA1
ARID5B	REPS2
ARID5B	RPPH1
ARID5B	RPS26
ARID5B	SCMH1
ARID5B	SKP2
ARID5B	TLE2
ARID5B	TSC22D3
ARID5B	YWHAQ
ARID5B	ZFHX3
ARNT	AAAS
ARNT	AHCYL2
ARNT	ARHGAP33
ARNT	ATP5G1
ARNT	C9orf85
ARNT	CAMK2N2
ARNT	CDK2AP2
ARNT	CDKL3
ARNT	CEP57
ARNT	CPEB1
ARNT	DERL1
ARNT	DNAJB9
ARNT	DNAL4
ARNT	DVL2
ARNT	EFTUD1
ARNT	EIF5A
ARNT	FAM179B
ARNT	FOXN3
ARNT	FOXRED1
ARNT	FZD5
ARNT	GTF2F2
ARNT	HIBADH
ARNT	IRF1
ARNT	KIAA0247
ARNT	KIF18A
ARNT	KIF1B
ARNT	KLF11
ARNT	KLF6
ARNT	LPXN
ARNT	MAP4K3
ARNT	MB21D2
ARNT	MRPL36
ARNT	MTDH
ARNT	NOA1
ARNT	OTUD1
ARNT	PIGV
ARNT	RAB6A
ARNT	SLC1A4
ARNT	SLC25A39
ARNT	SMO
ARNT	TMEM116
ARNT	UBXN6
ARNT	USP36
ARNT	ZBED5
ARNT	ZDHHC23
ARNT	ZPBP
ARNT2	HIF1A
ARNT2	USP7
ARNTL	BHLHE40
ARNTL	EPAS1
ARNTL	HIF1A
ARNTL	PER2
ARNTL	PER3
ARNTL	RORC
ARNTL	UBE2I
ASCC2	PJA1
ASH2L	MEN1
ATF1	ANKRD13C
ATF1	ARF1
ATF1	ARF4
ATF1	ARIH1
ATF1	ATF1
ATF1	BAMBI
ATF1	BRCA1
ATF1	CBX4
ATF1	CDKL3
ATF1	CENPE
ATF1	CEP55
ATF1	CIDECP
ATF1	CIRBP-AS1
ATF1	CLTB
ATF1	CPSF7
ATF1	CYSTM1
ATF1	DDX28
ATF1	DDX6
ATF1	DNAJB11
ATF1	DNAJC9
ATF1	DUSP1
ATF1	ELL2
ATF1	FKBP2
ATF1	GNG4
ATF1	GPR56
ATF1	HHEX
ATF1	HP1BP3
ATF1	HSPA5
ATF1	IER3
ATF1	IL11
ATF1	INHBE
ATF1	IPO11
ATF1	ISL2
ATF1	JAG2
ATF1	KCTD1
ATF1	LRP3
ATF1	LTBP4
ATF1	NFIL3
ATF1	NR3C2
ATF1	NR4A2
ATF1	NTS
ATF1	PAQR4
ATF1	POLE4
ATF1	PTGS2
ATF1	PTPN2
ATF1	RAB37
ATF1	RAD51C
ATF1	REEP4
ATF1	SCO2
ATF1	SIK1
ATF1	SKIL
ATF1	SMARCD1
ATF1	SNAP25
ATF1	SRPR
ATF1	SRSF1
ATF1	ST3GAL5
ATF1	STX5
ATF1	TM9SF2
ATF1	TMEM175
ATF1	TMEM66
ATF1	TRAIP
ATF1	UBE2I
ATF1	ZCWPW1
ATF1	ZNF576
ATF2	ABLIM2
ATF2	ACD
ATF2	AHCTF1
ATF2	AHCYL2
ATF2	ANAPC10
ATF2	ANKRA2
ATF2	ANKRD13C
ATF2	ANO1
ATF2	AP5S1
ATF2	ARF4
ATF2	ATF2
ATF2	ATF3
ATF2	ATP5G1
ATF2	B4GALT3
ATF2	BAZ2B
ATF2	BCL2L13
ATF2	BCL6
ATF2	C11orf31
ATF2	C12orf39
ATF2	C14orf80
ATF2	C17orf28
ATF2	C17orf49
ATF2	C17orf65
ATF2	C1orf35
ATF2	C1orf74
ATF2	C22orf32
ATF2	C3orf14
ATF2	C9orf169
ATF2	C9orf86
ATF2	CABLES1
ATF2	CAMKV
ATF2	CBX4
ATF2	CCDC130
ATF2	CCNA2
ATF2	CDK2
ATF2	CDKL3
ATF2	CDKN1A
ATF2	CEBPB
ATF2	CENPE
ATF2	CEP55
ATF2	CGGBP1
ATF2	CHPF
ATF2	CHSY1
ATF2	CIRBP-AS1
ATF2	CLCN3
ATF2	CLTB
ATF2	COX4NB
ATF2	CPSF7
ATF2	CREB3L2
ATF2	CSRP2BP
ATF2	CSTF3
ATF2	CYSTM1
ATF2	DDX28
ATF2	DDX39B
ATF2	DENND4A
ATF2	DNAJB11
ATF2	DNAJB2
ATF2	DNAJC27
ATF2	DNAJC9
ATF2	DPM1
ATF2	DTL
ATF2	EFR3A
ATF2	EHD1
ATF2	ELL2
ATF2	EMC6
ATF2	EOGT
ATF2	EPG5
ATF2	ERP29
ATF2	ETNK1
ATF2	FAM131A
ATF2	FAM167A
ATF2	FAM171A1
ATF2	FAM196A
ATF2	FAM50A
ATF2	FAM71E1
ATF2	FBXW7
ATF2	FJX1
ATF2	FKBP2
ATF2	FRS3
ATF2	GCC1
ATF2	GNG4
ATF2	GPR108
ATF2	GRAMD1A
ATF2	HARS
ATF2	HCFC1
ATF2	HHEX
ATF2	HMGA1
ATF2	HMGN1
ATF2	HSP90AB1
ATF2	ID1
ATF2	IDI1
ATF2	IGFLR1
ATF2	IGIP
ATF2	IKBKAP
ATF2	IKBKB
ATF2	IPO11
ATF2	IRAK1
ATF2	ISL2
ATF2	ITGA1
ATF2	JAG2
ATF2	JUND
ATF2	KCNE4
ATF2	KCTD1
ATF2	KIAA0922
ATF2	KIF18A
ATF2	KIF1A
ATF2	KLF13
ATF2	KLF9
ATF2	LENG9
ATF2	LGALS3
ATF2	LGALS4
ATF2	LIN54
ATF2	LMBRD1
ATF2	LOC400027
ATF2	LONRF1
ATF2	LRP3
ATF2	LTBP4
ATF2	MAOA
ATF2	MAP1LC3A
ATF2	MARVELD2
ATF2	MBD6
ATF2	MCM10
ATF2	MEF2D
ATF2	MON2
ATF2	MPP2
ATF2	MRPL4
ATF2	MUC1
ATF2	MXI1
ATF2	NAP1L3
ATF2	NBN
ATF2	NCALD
ATF2	NCDN
ATF2	NCSTN
ATF2	NDUFB3
ATF2	NPTX1
ATF2	NR4A2
ATF2	NT5E
ATF2	NUMB
ATF2	NUP133
ATF2	NUP98
ATF2	ODZ3
ATF2	ONECUT2
ATF2	OXSR1
ATF2	PAN2
ATF2	PAQR4
ATF2	PARD6A
ATF2	PDE3B
ATF2	PELI1
ATF2	PELI2
ATF2	PER2
ATF2	PFAS
ATF2	PJA1
ATF2	PJA2
ATF2	PLCD3
ATF2	PLEKHH2
ATF2	POLE4
ATF2	POLR2A
ATF2	PPIG
ATF2	PPM1D
ATF2	PPP1R3F
ATF2	PPP2R2A
ATF2	PPP2R5B
ATF2	PRELID1
ATF2	PRRT2
ATF2	PSMB5
ATF2	PTGS2
ATF2	PTPRU
ATF2	PTRH1
ATF2	PWP1
ATF2	QPCT
ATF2	RAB37
ATF2	RAB3GAP1
ATF2	RAB5B
ATF2	RAD51C
ATF2	RASAL1
ATF2	RBBP8
ATF2	RBM12
ATF2	RCC2
ATF2	RCE1
ATF2	REEP4
ATF2	RPRD1A
ATF2	RUSC1
ATF2	RUVBL2
ATF2	SAFB2
ATF2	SART3
ATF2	SCAMP5
ATF2	SCG2
ATF2	SCO2
ATF2	SEC24C
ATF2	SECISBP2
ATF2	SEZ6L2
ATF2	SH3PXD2A
ATF2	SIK3
ATF2	SKIL
ATF2	SLC12A6
ATF2	SLC16A2
ATF2	SLC25A33
ATF2	SLC27A3
ATF2	SLC2A12
ATF2	SMARCD1
ATF2	SNAP25
ATF2	SNAP91
ATF2	SNORA62
ATF2	SNRNP40
ATF2	SNRPG
ATF2	SNX16
ATF2	SPATA7
ATF2	SRPR
ATF2	ST13
ATF2	STX4
ATF2	STX5
ATF2	SYNGR1
ATF2	TAF4B
ATF2	TCF25
ATF2	TGFB2
ATF2	TM9SF2
ATF2	TM9SF4
ATF2	TMED5
ATF2	TMEM223
ATF2	TMEM39A
ATF2	TMEM59L
ATF2	TMEM66
ATF2	TNFRSF12A
ATF2	TRAIP
ATF2	TRAP1
ATF2	TRAPPC10
ATF2	TRPC1
ATF2	TSHZ1
ATF2	TSPAN31
ATF2	TSPAN7
ATF2	TTC9C
ATF2	UBE2I
ATF2	UCHL5
ATF2	UCK2
ATF2	USP25
ATF2	WDHD1
ATF2	WDR26
ATF2	WDR36
ATF2	WDR77
ATF2	WHSC1L1
ATF2	YPEL2
ATF2	YWHAH
ATF2	YWHAZ
ATF2	ZCCHC17
ATF2	ZCWPW1
ATF2	ZDHHC9
ATF2	ZFHX3
ATF2	ZFX
ATF2	ZHX2
ATF2	ZNF367
ATF2	ZNF576
ATF2	ZWILCH
ATF3	AHCYL2
ATF3	ARF4
ATF3	ARMCX6
ATF3	ASNS
ATF3	ATF3
ATF3	ATP5G1
ATF3	BAMBI
ATF3	BCL2L13
ATF3	C17orf28
ATF3	C9orf169
ATF3	CBX4
ATF3	CDK2
ATF3	CDKL3
ATF3	CENPE
ATF3	CEP55
ATF3	CGGBP1
ATF3	CHPF
ATF3	CLTB
ATF3	CPSF7
ATF3	CSNK1G2
ATF3	CSRP2BP
ATF3	CYSTM1
ATF3	DDIT3
ATF3	DDX17
ATF3	DDX28
ATF3	DNAJB11
ATF3	DNAJB2
ATF3	DNAJC27
ATF3	DNAJC9
ATF3	ELL2
ATF3	EOGT
ATF3	EPG5
ATF3	ERP29
ATF3	FAM131A
ATF3	FAM196A
ATF3	FKBP2
ATF3	FLOT1
ATF3	GCC1
ATF3	GMPPB
ATF3	GNG4
ATF3	GPR56
ATF3	GRAMD1A
ATF3	HHEX
ATF3	HR
ATF3	IDI1
ATF3	INHBE
ATF3	ISL2
ATF3	JAG2
ATF3	JUND
ATF3	KCNF1
ATF3	KCTD1
ATF3	KIAA0922
ATF3	KIAA1377
ATF3	KLF13
ATF3	LENG9
ATF3	LGALS4
ATF3	LTBP4
ATF3	MON2
ATF3	NCALD
ATF3	NEK1
ATF3	NR4A2
ATF3	NUF2
ATF3	ODZ3
ATF3	OXSR1
ATF3	PAK1
ATF3	PAQR4
ATF3	PJA2
ATF3	POLE4
ATF3	PPP1R3F
ATF3	PPP2R5B
ATF3	PRELID1
ATF3	PSMB5
ATF3	RAB37
ATF3	RAD51C
ATF3	RASAL1
ATF3	REEP4
ATF3	RPRD1A
ATF3	SAFB2
ATF3	SCO2
ATF3	SEZ6L2
ATF3	SIK1
ATF3	SIK3
ATF3	SKIL
ATF3	SMAD3
ATF3	SNAP25
ATF3	SNX16
ATF3	STX5
ATF3	TM9SF2
ATF3	TMEM66
ATF3	TOM1
ATF3	TRAIP
ATF3	TRAP1
ATF3	TRAPPC10
ATF3	TSHZ1
ATF3	TSPAN31
ATF3	UCK2
ATF3	USP25
ATF3	YIF1B
ATF3	ZFHX3
ATF3	ZHX2
ATF3	ZNF295
ATF3	ZNF438
ATF3	ZNF576
ATF4	AHCYL2
ATF4	ANKRD11
ATF4	ARF1
ATF4	ARF4
ATF4	ARMCX6
ATF4	ASNS
ATF4	ATP5G1
ATF4	BAMBI
ATF4	BCL2L13
ATF4	C17orf28
ATF4	C9orf169
ATF4	CAMK2G
ATF4	CBX4
ATF4	CDK2
ATF4	CDKL3
ATF4	CEBPB
ATF4	CEBPG
ATF4	CENPE
ATF4	CEP55
ATF4	CEP57
ATF4	CGGBP1
ATF4	CHPF
ATF4	CLTB
ATF4	COPA
ATF4	CPSF7
ATF4	CSNK1G2
ATF4	CSRP2BP
ATF4	CYSTM1
ATF4	DDIT3
ATF4	DDX17
ATF4	DDX28
ATF4	DDX39B
ATF4	DNAJB11
ATF4	DNAJB2
ATF4	DNAJC27
ATF4	DNAJC9
ATF4	DUSP1
ATF4	EFR3A
ATF4	EHD1
ATF4	ELL2
ATF4	ELOVL5
ATF4	EOGT
ATF4	EPG5
ATF4	ERP29
ATF4	FAM196A
ATF4	FAM217B
ATF4	FKBP2
ATF4	FLOT1
ATF4	GCC1
ATF4	GNG4
ATF4	GOLGB1
ATF4	GPR56
ATF4	GRAMD1A
ATF4	GTF2F2
ATF4	HCFC1
ATF4	HHEX
ATF4	HNRNPA2B1
ATF4	HP1BP3
ATF4	ICA1
ATF4	IDI1
ATF4	IER3
ATF4	IFT57
ATF4	IL11
ATF4	INHBE
ATF4	IPO11
ATF4	ISL2
ATF4	JAG2
ATF4	JOSD1
ATF4	JUND
ATF4	KCTD1
ATF4	KIAA0922
ATF4	KLF13
ATF4	LGALS4
ATF4	LRP3
ATF4	LTBP4
ATF4	MAFF
ATF4	MAP1LC3A
ATF4	MAPKAPK3
ATF4	MGA
ATF4	MKLN1
ATF4	MON2
ATF4	MUC1
ATF4	NDEL1
ATF4	NFE2L2
ATF4	NFIL3
ATF4	NOVA1
ATF4	NPTX1
ATF4	NR4A2
ATF4	ONECUT2
ATF4	OXSR1
ATF4	PAQR4
ATF4	PI4K2B
ATF4	PJA2
ATF4	POLE4
ATF4	PPP1R15A
ATF4	PPP1R3F
ATF4	PRELID1
ATF4	PRKX
ATF4	PRR14
ATF4	PSMB5
ATF4	PTGS2
ATF4	RAB37
ATF4	RAD51C
ATF4	RASAL1
ATF4	RCE1
ATF4	REEP4
ATF4	RPRD1A
ATF4	RPS6KA3
ATF4	RPS6KA4
ATF4	RUSC1
ATF4	SAFB2
ATF4	SCO2
ATF4	SEZ6L2
ATF4	SIK1
ATF4	SIK3
ATF4	SIRT2
ATF4	SKIL
ATF4	SLC27A3
ATF4	SLC44A4
ATF4	SMARCD1
ATF4	SNAP25
ATF4	SNX16
ATF4	SRPR
ATF4	STX5
ATF4	TAPT1
ATF4	TM9SF2
ATF4	TM9SF4
ATF4	TMEM66
ATF4	TOM1
ATF4	TRAIP
ATF4	TRAP1
ATF4	TRAPPC10
ATF4	TRIB3
ATF4	TSHZ1
ATF4	TSPAN31
ATF4	TTR
ATF4	UCK2
ATF4	USP25
ATF4	WBP5
ATF4	WDR26
ATF4	YIF1B
ATF4	ZCWPW1
ATF4	ZFHX3
ATF4	ZHX2
ATF4	ZNF367
ATF4	ZNF576
ATF4	ZWILCH
ATF5	AHCYL2
ATF5	ALG14
ATF5	ARF4
ATF5	ARMCX6
ATF5	ATP5G1
ATF5	BAMBI
ATF5	BCL2L13
ATF5	C17orf28
ATF5	C9orf169
ATF5	CAMKV
ATF5	CBX4
ATF5	CDK2
ATF5	CDKL3
ATF5	CEBPG
ATF5	CENPE
ATF5	CEP55
ATF5	CEP57
ATF5	CGGBP1
ATF5	CHPF
ATF5	CIDECP
ATF5	CIRBP-AS1
ATF5	CLTB
ATF5	CPSF7
ATF5	CSNK1G2
ATF5	CSRP2BP
ATF5	CYSTM1
ATF5	DDX17
ATF5	DDX28
ATF5	DDX39B
ATF5	DDX6
ATF5	DNAJB2
ATF5	DNAJC27
ATF5	DNAJC9
ATF5	EFR3A
ATF5	EHD1
ATF5	ELL2
ATF5	ELOVL5
ATF5	EOGT
ATF5	EPG5
ATF5	ERP29
ATF5	FAM131A
ATF5	FAM167A
ATF5	FAM196A
ATF5	FKBP2
ATF5	FLOT1
ATF5	GABBR1
ATF5	GCC1
ATF5	GNG4
ATF5	GPR56
ATF5	GPRC5A
ATF5	GRAMD1A
ATF5	HCFC1
ATF5	HCN2
ATF5	HHEX
ATF5	HNRNPA2B1
ATF5	HNRNPA3
ATF5	HP1BP3
ATF5	ICA1
ATF5	IDI1
ATF5	IFT57
ATF5	INHBE
ATF5	IPO11
ATF5	ISL2
ATF5	JAG2
ATF5	JAK1
ATF5	JUND
ATF5	KCNF1
ATF5	KCTD1
ATF5	KIAA0922
ATF5	KLF13
ATF5	LGALS4
ATF5	LRP3
ATF5	LTBP4
ATF5	MAP1LC3A
ATF5	MGA
ATF5	MON2
ATF5	MUC1
ATF5	NCALD
ATF5	NEK1
ATF5	NPTX1
ATF5	NR4A2
ATF5	ODZ3
ATF5	OXSR1
ATF5	PAK1
ATF5	PAQR4
ATF5	PCDH9
ATF5	PINX1
ATF5	PJA2
ATF5	POLE4
ATF5	PPP1R3F
ATF5	PPP2R5B
ATF5	PRELID1
ATF5	PRPF40A
ATF5	PSMB5
ATF5	RAB37
ATF5	RAD51C
ATF5	RASAL1
ATF5	RCE1
ATF5	REEP4
ATF5	RNF32
ATF5	RPRD1A
ATF5	RUSC1
ATF5	SAFB2
ATF5	SCO2
ATF5	SECISBP2
ATF5	SEZ6L2
ATF5	SIK1
ATF5	SIK3
ATF5	SIRT2
ATF5	SKIL
ATF5	SLC27A3
ATF5	SLC44A4
ATF5	SMARCD1
ATF5	SNX16
ATF5	SRPR
ATF5	SRSF1
ATF5	STX5
ATF5	TAPT1
ATF5	TM9SF2
ATF5	TM9SF4
ATF5	TMEM175
ATF5	TMEM66
ATF5	TOM1
ATF5	TRAIP
ATF5	TRAP1
ATF5	TRAPPC10
ATF5	TRIM65
ATF5	TSPAN31
ATF5	UCK2
ATF5	USP25
ATF5	WBP5
ATF5	YIF1B
ATF5	ZCWPW1
ATF5	ZFHX3
ATF5	ZFX
ATF5	ZHX2
ATF5	ZNF295
ATF5	ZNF367
ATF5	ZNF576
ATF5	ZWILCH
ATF6	AHCYL2
ATF6	ARF4
ATF6	ARMCX6
ATF6	ATF6
ATF6	ATP5G1
ATF6	B4GALT3
ATF6	BAMBI
ATF6	BCL2L13
ATF6	C10orf114
ATF6	C17orf28
ATF6	C9orf169
ATF6	CAMKV
ATF6	CBX4
ATF6	CDK2
ATF6	CDKL3
ATF6	CENPE
ATF6	CEP55
ATF6	CHPF
ATF6	CLCN6
ATF6	DDIT3
ATF6	DNAJB11
ATF6	DNAJB2
ATF6	DNAJC9
ATF6	DPAGT1
ATF6	DUSP23
ATF6	EOGT
ATF6	ERP29
ATF6	FAM131A
ATF6	FAM167A
ATF6	FAM196A
ATF6	FKBP2
ATF6	FLOT1
ATF6	GCC1
ATF6	GPR56
ATF6	GRAMD1A
ATF6	HCFC1
ATF6	HNRNPA2B1
ATF6	HNRNPA3
ATF6	HNRNPK
ATF6	HP1BP3
ATF6	HSD17B14
ATF6	HSPA5
ATF6	HYOU1
ATF6	IFT57
ATF6	INHBE
ATF6	KDELR2
ATF6	KLF13
ATF6	MADD
ATF6	MAPK7
ATF6	MGA
ATF6	NPTX1
ATF6	NR4A2
ATF6	NUDT22
ATF6	ODZ3
ATF6	OSBP
ATF6	PAQR4
ATF6	PARD6A
ATF6	PJA2
ATF6	PNMA3
ATF6	PPP2R5B
ATF6	PRELID1
ATF6	RAB24
ATF6	RAD51C
ATF6	RASAL1
ATF6	RBM14
ATF6	RCE1
ATF6	RUSC1
ATF6	SEC24D
ATF6	SECISBP2
ATF6	SIK1
ATF6	SIRT2
ATF6	SLC22A17
ATF6	SNAP25
ATF6	SRPR
ATF6	SRSF1
ATF6	STX5
ATF6	TM9SF2
ATF6	TMEM167B
ATF6	TMEM66
ATF6	TSPAN31
ATF6	TTC3
ATF6	XBP1
ATF6	YIF1B
ATF6	ZDHHC9
ATF6	ZFHX3
ATF6	ZHX2
ATF6	ZNF593
ATF6	ZWILCH
ATF7	HCN2
ATF7	PSD3
ATF7IP	GTF2H1
ATF7IP	PEX6
ATM	AP1B1
ATM	BRCA1
BACH1	ABR
BACH1	ALX1
BACH1	ANXA10
BACH1	BACH1
BACH1	BANF1
BACH1	BCL6
BACH1	C22orf28
BACH1	CAST
BACH1	CIRBP
BACH1	COL5A1
BACH1	DHRS3
BACH1	E2F6
BACH1	ELMO1
BACH1	EPS8L3
BACH1	HN1
BACH1	HNRNPD
BACH1	ITM2B
BACH1	KIAA0922
BACH1	LINC00152
BACH1	NGF
BACH1	PLEC
BACH1	PPP1R18
BACH1	PSMA5
BACH1	RAB34
BACH1	RASSF4
BACH1	RIT1
BACH1	RPS6KA4
BACH1	S100A3
BACH1	2013-09-05
BACH1	SH3BGRL3
BACH1	SIAH2
BACH1	SMAD3
BACH1	SPATA18
BACH1	ST7
BACH1	TAF10
BACH1	TTC39B
BACH1	TTLL6
BACH1	USP53
BACH2	SPATA18
BACH2	USP3
BARD1	BARD1
BARD1	BCL3
BARD1	BRCA1
BARD1	EWSR1
BARD1	GIT1
BARD1	HAP1
BARD1	IKBKAP
BARD1	MSH2
BARD1	PIAS4
BARD1	POLR2A
BARD1	RBBP8
BARD1	SETDB1
BARD1	XRCC6
BATF3	ATF3
BAZ1B	SMARCE1
BCL3	BARD1
BCL3	HDAC6
BCL3	SHC1
BCL6	BCL6
BCL6	JUND
BCL6	WNK4
BCOR	BCL6
BHLHE40	ARNTL
BHLHE40	BHLHE40
BHLHE40	CCDC86
BHLHE40	CDK4
BHLHE40	DAGLB
BHLHE40	ERP29
BHLHE40	FOXRED2
BHLHE40	GNG4
BHLHE40	HNRPDL
BHLHE40	ILF3
BHLHE40	PAK1IP1
BHLHE40	SLC30A3
BHLHE40	SLC35A5
BHLHE40	SPCS1
BHLHE40	STMN1
BHLHE40	TMEM116
BHLHE40	TMEM194A
BHLHE40	TMEM55B
BHLHE40	WDR62
BHLHE40	ZCWPW1
BIN1	SYNJ1
BPTF	CCDC12
BPTF	FILIP1
BPTF	FOXQ1
BPTF	FZD8
BPTF	GRINA
BPTF	HBP1
BPTF	HNRPDL
BPTF	ITGA1
BPTF	MFF
BPTF	PCNT
BRCA1	AKT1
BRCA1	AURKA
BRCA1	BARD1
BRCA1	BRCA1
BRCA1	CASP3
BRCA1	CCNA2
BRCA1	CCNB1
BRCA1	CCND1
BRCA1	CDK1
BRCA1	CDK2
BRCA1	CDK4
BRCA1	CHEK2
BRCA1	CLSPN
BRCA1	COBRA1
BRCA1	DHX9
BRCA1	FANCA
BRCA1	FANCD2
BRCA1	FHL2
BRCA1	GADD45A
BRCA1	H2AFX
BRCA1	IFI16
BRCA1	JUND
BRCA1	KPNA2
BRCA1	MLH1
BRCA1	NBN
BRCA1	NUFIP1
BRCA1	PCNA
BRCA1	POLR2A
BRCA1	POLR2K
BRCA1	PPP1CA
BRCA1	RAD51
BRCA1	RBBP7
BRCA1	RBBP8
BRCA1	TAF10
BRCA1	TOP2A
BRCA1	TUBA4A
BRCA1	TUBB
BRCA1	TUBG1
BRCA1	USF2
BRCA1	VCP
BRCA1	XRCC1
BRCA2	FHIT
BRCA2	RAD51
BRD7	HNRNPUL1
BRF1	POLR3F
BTAF1	MVD
BTG1	CCNA2
BTG1	CNOT8
BTG1	THRA
CALCOCO1	CTNNBL1
CALCOCO1	FOSL1
CALCOCO1	TBC1D17
CBFB	CBFB
CBX3	CBX1
CBX3	CBX3
CBX3	CBX5
CBX3	DSN1
CBX3	L3MBTL1
CBX3	MKI67
CBX3	TRIM28
CBX4	FHL1
CBX4	UBE2I
CBX8	SETDB1
CDC5L	ATIC
CDC5L	C18orf32
CDC5L	CBLN2
CDC5L	FOXE3
CDC5L	KCNE4
CDC5L	MCM3
CDC5L	NAA50
CDC5L	NBN
CDC5L	TTF2
CDC5L	YWHAZ
CDX2	MAPK1
CEBPA	ALS2CR8
CEBPA	ATAD2
CEBPA	BHLHE40
CEBPA	C12orf57
CEBPA	C1orf51
CEBPA	C6orf1
CEBPA	CCND1
CEBPA	CCNE1
CEBPA	CEBPD
CEBPA	CHPF
CEBPA	CSRP1
CEBPA	CYB5D1
CEBPA	DDIT3
CEBPA	E2F2
CEBPA	ELF4
CEBPA	F3
CEBPA	FANCB
CEBPA	FHOD1
CEBPA	FLJ20021
CEBPA	GCN1L1
CEBPA	GNAS
CEBPA	IGFBP1
CEBPA	IL8
CEBPA	LIG1
CEBPA	LOC155060
CEBPA	LTB
CEBPA	MANF
CEBPA	MUS81
CEBPA	NFE2L1
CEBPA	NRG1
CEBPA	PPAPDC1B
CEBPA	PPP1R14A
CEBPA	PREB
CEBPA	PSAT1
CEBPA	PTPN21
CEBPA	RNF214
CEBPA	RORC
CEBPA	RPA3
CEBPA	SSH2
CEBPA	TFAP2A
CEBPA	TK1
CEBPA	UHRF1
CEBPA	XRCC1
CEBPA	ZNF22
CEBPB	ABCG1
CEBPB	ACACA
CEBPB	ACVR1
CEBPB	ADC
CEBPB	ADRB2
CEBPB	AFP
CEBPB	ALB
CEBPB	ALDH1A2
CEBPB	ALDH3A2
CEBPB	ARID5B
CEBPB	ASGR1
CEBPB	ATAD2
CEBPB	ATF2
CEBPB	ATP6V1G2
CEBPB	BDKRB1
CEBPB	BLMH
CEBPB	BUD31
CEBPB	C15orf42
CEBPB	C18orf54
CEBPB	C1RL
CEBPB	C1orf112
CEBPB	CAST
CEBPB	CBX4
CEBPB	CCDC34
CEBPB	CCL5
CEBPB	CCNA2
CEBPB	CDCA2
CEBPB	CEBPB
CEBPB	CEBPD
CEBPB	CEBPG
CEBPB	CHEK2
CEBPB	CHMP5
CEBPB	CNTNAP2
CEBPB	COX16
CEBPB	CP
CEBPB	DDIT3
CEBPB	DDX39B
CEBPB	DENND2D
CEBPB	DHRS11
CEBPB	EFNB1
CEBPB	ELFN2
CEBPB	F3
CEBPB	F8
CEBPB	FAM105B
CEBPB	FAM123B
CEBPB	FANCL
CEBPB	FHIT
CEBPB	FOSL1
CEBPB	FOXQ1
CEBPB	FURIN
CEBPB	GHITM
CEBPB	HAGH
CEBPB	HAL
CEBPB	HERPUD1
CEBPB	HMGA1
CEBPB	HMGB1
CEBPB	HMGCS1
CEBPB	HNRNPK
CEBPB	HSP90B1
CEBPB	IL8
CEBPB	IRAK1
CEBPB	ISG20
CEBPB	ITGB2
CEBPB	JUND
CEBPB	JUP
CEBPB	KLHL7
CEBPB	LINC00478
CEBPB	LIX1L
CEBPB	LZTR1
CEBPB	MALT1
CEBPB	MANF
CEBPB	MAP3K14
CEBPB	MAPKAP1
CEBPB	MBD6
CEBPB	MECOM
CEBPB	MTUS1
CEBPB	MTX1
CEBPB	MYB
CEBPB	MYLK2
CEBPB	NCALD
CEBPB	NCS1
CEBPB	NDRG1
CEBPB	NFE2L2
CEBPB	NOLC1
CEBPB	NPAT
CEBPB	ONECUT2
CEBPB	PARP8
CEBPB	PCDHGB5
CEBPB	PHLDB1
CEBPB	POLR3K
CEBPB	PRDM13
CEBPB	PRDM8
CEBPB	PSMC3IP
CEBPB	PSME2
CEBPB	PTGS2
CEBPB	PTPN12
CEBPB	RAD23B
CEBPB	RASSF9
CEBPB	RFX7
CEBPB	RUVBL2
CEBPB	SAPCD2
CEBPB	SCAMP1
CEBPB	SETD1B
CEBPB	SHPK
CEBPB	SKIL
CEBPB	SLC12A5
CEBPB	SLC39A14
CEBPB	SLC7A2
CEBPB	SLC7A7
CEBPB	SLCO1B3
CEBPB	SMTN
CEBPB	SPRY4
CEBPB	SSH2
CEBPB	STEAP2
CEBPB	STK39
CEBPB	STOML2
CEBPB	STX4
CEBPB	SYBU
CEBPB	SYTL2
CEBPB	TANK
CEBPB	TBL1X
CEBPB	TF
CEBPB	THRA
CEBPB	TMED9
CEBPB	TRIB3
CEBPB	TRIM28
CEBPB	TUBA1A
CEBPB	UBTF
CEBPB	UGT1A10
CEBPB	XRCC5
CEBPB	ZBTB4
CEBPB	ZC3H14
CEBPB	ZNF22
CEBPD	ALOX5AP
CEBPD	CCL5
CEBPD	CCND1
CEBPD	CCNE1
CEBPD	CEBPB
CEBPD	CEBPG
CEBPD	CSRP1
CEBPD	F3
CEBPD	HMGCS1
CEBPD	PTGS2
CEBPD	TF
CEBPG	ATF5
CEBPG	CEBPB
CEBPG	CEBPD
CEBPG	CEBPG
CEBPG	DDIT3
CEBPG	GTF2F2
CENPB	CENPB
CENPB	PARP1
CHAF1A	ASF1B
CHAF1A	BLM
CHAF1A	CBX1
CHAF1A	CDK2
CHAF1A	CHAF1A
CHAF1A	CHAF1B
CHAF1A	PCNA
CHAF1A	TRIM28
CIC	ATXN1
CIC	GTPBP3
CITED2	TFAP2A
CITED4	TFAP2A
CLEC5A	AIFM2
CLEC5A	ARHGAP22
CLEC5A	CHMP1A
CLEC5A	CYB5D1
CLEC5A	DDB1
CLEC5A	EFTUD2
CLEC5A	EIF1AX
CLEC5A	EIF3E
CLEC5A	FHIT
CLEC5A	HADH
CLEC5A	HNRNPF
CLEC5A	KCTD5
CLEC5A	KLHL28
CLEC5A	NDUFAF6
CLEC5A	NMRAL1
CLEC5A	TRMT61A
CLEC5A	VMA21
CNOT3	CNOT8
CNOT6	CNOT6
CNOT7	BTG1
CNOT7	CDK1
CNOT7	CDK2
CNOT7	CNOT6
CNOT8	BTG1
COBRA1	BRCA1
COBRA1	RDBP
COIL	ACTN2
COIL	ACTN4
COIL	ATXN1
COIL	BYSL
COIL	C1QBP
COIL	CCNE1
COIL	CDK2
COIL	COIL
COIL	KPNA3
COIL	NOLC1
COIL	PSME3
COIL	SART3
COIL	TSPYL2
COIL	ZNF277
COPS5	COPS3
COPS5	COPS4
COPS5	COPS6
COPS5	GPS1
COPS5	NR4A2
CREB1	C12orf32
CREB1	CCDC149
CREB1	CD47
CREB1	CDS1
CREB1	COL4A5
CREB1	CPT1A
CREB1	CRELD1
CREB1	CSNK1G2
CREB1	DAGLA
CREB1	DNAJC27
CREB1	HECA
CREB1	HMOX1
CREB1	IGF2
CREB1	JOSD1
CREB1	KIAA1324
CREB1	KTI12
CREB1	LAMB1
CREB1	LTBP4
CREB1	MMD
CREB1	NTHL1
CREB1	PAPOLA
CREB1	PITPNM1
CREB1	PLEKHA5
CREB1	PLK2
CREB1	PRKCH
CREB1	PTGS2
CREB1	RALGAPA1
CREB1	RBM47
CREB1	RBMS1
CREB1	RDBP
CREB1	RRBP1
CREB1	SCAMP1
CREB1	SCYL2
CREB1	SLC44A4
CREB1	SPAG9
CREB1	SPRY4
CREB1	SYNGR1
CREB1	TLE4
CREB1	TTF1
CREB1	TUBA4A
CREB1	UCHL5
CREB1	WBP5
CREB1	WSB1
CREB1	YPEL3
CREB1	YPEL5
CREB1	ZFX
CREB3	MALL
CREBBP	ATF4
CREBBP	CEBPB
CREBBP	CSK
CREBBP	CUX1
CREBBP	DAXX
CREBBP	E2F5
CREBBP	EBF1
CREBBP	EPAS1
CREBBP	EWSR1
CREBBP	FOXO1
CREBBP	IRF7
CREBBP	KPNA2
CREBBP	MED25
CREBBP	MSH2
CREBBP	MYB
CREBBP	NCOA6
CREBBP	NUP98
CREBBP	PRKCD
CREBBP	RBCK1
CREBBP	SERTAD3
CREBBP	SOX9
CREBBP	SUV39H1
CREBBP	UBTF
CREM	ATF1
CSDA	CDK4
CSRP2	CSRP2BP
CTCF	AASDHPPT
CTCF	ABCB10
CTCF	ABHD8
CTCF	ADCY3
CTCF	AHSA2
CTCF	ALDH1B1
CTCF	ALKBH4
CTCF	ANKS6
CTCF	API5
CTCF	ARHGAP19
CTCF	ARHGAP22
CTCF	ARHGAP23
CTCF	BCS1L
CTCF	BEND3
CTCF	BEX4
CTCF	BRIX1
CTCF	C10orf90
CTCF	C12orf45
CTCF	C16orf91
CTCF	C17orf59
CTCF	C1orf124
CTCF	C1orf35
CTCF	C20orf27
CTCF	C6orf141
CTCF	C6orf228
CTCF	C7orf49
CTCF	CABLES1
CTCF	CAPN2
CTCF	CARM1
CTCF	CCDC97
CTCF	CCT2
CTCF	CD3EAP
CTCF	CDK5R1
CTCF	CEACAM5
CTCF	CENPN
CTCF	CENPO
CTCF	CHSY1
CTCF	CLDN11
CTCF	COIL
CTCF	CRY2
CTCF	CTXN1
CTCF	CX3CL1
CTCF	CYC1
CTCF	DDX47
CTCF	DKK1
CTCF	DNAJC9
CTCF	DNM1L
CTCF	DTL
CTCF	DTX2
CTCF	EDN2
CTCF	ETS2
CTCF	EXOC5
CTCF	EXOSC3
CTCF	EXT2
CTCF	FABP5
CTCF	FAM203A
CTCF	FAM83D
CTCF	FAM83H
CTCF	FAS
CTCF	FGF11
CTCF	FJX1
CTCF	FLJ46906
CTCF	GALNTL4
CTCF	GAS2L1
CTCF	GEMIN4
CTCF	GJA1
CTCF	GPSM2
CTCF	GPSM3
CTCF	GRWD1
CTCF	GSG2
CTCF	HAUS7
CTCF	HJURP
CTCF	HOXA4
CTCF	HRAS
CTCF	HSPA4L
CTCF	INSIG2
CTCF	INTS10
CTCF	IPO9
CTCF	ITLN1
CTCF	KIAA0513
CTCF	KIF12
CTCF	KLF11
CTCF	KLHDC4
CTCF	KRR1
CTCF	LGR6
CTCF	LOC93622
CTCF	LRP10
CTCF	LTBP4
CTCF	MADD
CTCF	MAP2K3
CTCF	MARVELD2
CTCF	MCM10
CTCF	MCM3
CTCF	MED13
CTCF	MED4
CTCF	MELK
CTCF	METAP1
CTCF	METTL1
CTCF	MMP10
CTCF	MND1
CTCF	MPP6
CTCF	MRI1
CTCF	MRPL11
CTCF	MRPS2
CTCF	MTFP1
CTCF	MTX1
CTCF	MYO19
CTCF	MYO1D
CTCF	NAA50
CTCF	NCS1
CTCF	NDUFAF4
CTCF	NFX1
CTCF	NOL11
CTCF	NRG1
CTCF	NUP153
CTCF	NUP85
CTCF	NXT1
CTCF	OIP5
CTCF	OLR1
CTCF	ORC1
CTCF	P2RY6
CTCF	P4HTM
CTCF	PABPC4
CTCF	PAFAH1B1
CTCF	PARP1
CTCF	PDDC1
CTCF	PERP
CTCF	PIEZO1
CTCF	PINX1
CTCF	PKD1
CTCF	PLK2
CTCF	POP7
CTCF	PPRC1
CTCF	PRDM8
CTCF	PRMT3
CTCF	PRPF4
CTCF	PRR5
CTCF	PSMD11
CTCF	PSMD6
CTCF	RAD51D
CTCF	RAD54L
CTCF	RAD9A
CTCF	RAN
CTCF	RBBP8
CTCF	RBFA
CTCF	RBM12
CTCF	RBM15B
CTCF	RBM17
CTCF	RBM25
CTCF	RCHY1
CTCF	RECQL4
CTCF	REXO4
CTCF	RFESD
CTCF	RGS19
CTCF	RGS20
CTCF	RIN1
CTCF	RINT1
CTCF	RPL29
CTCF	SASS6
CTCF	SCO2
CTCF	SEPHS1
CTCF	SEPN1
CTCF	2013-09-05
CTCF	SFN
CTCF	SFRP4
CTCF	SLC25A45
CTCF	SLC27A2
CTCF	SLC30A5
CTCF	SLC7A6
CTCF	SNAPC4
CTCF	SNRNP70
CTCF	SNRPD1
CTCF	SOGA1
CTCF	SPAST
CTCF	SRRD
CTCF	STARD7
CTCF	STEAP1B
CTCF	STK10
CTCF	SYT17
CTCF	TACC2
CTCF	TAF1B
CTCF	TBXAS1
CTCF	TCERG1
CTCF	TCHP
CTCF	TEX261
CTCF	TFF3
CTCF	TGFB2
CTCF	THBS1
CTCF	TIGD1
CTCF	TK1
CTCF	TM7SF3
CTCF	TMEM205
CTCF	TNFRSF12A
CTCF	TNFRSF19
CTCF	TPM1
CTCF	TPM4
CTCF	TRAF3
CTCF	TRIM28
CTCF	TRMT12
CTCF	TSTA3
CTCF	TTC27
CTCF	TTC39B
CTCF	TTC5
CTCF	TTF1
CTCF	TUBA1C
CTCF	TUFM
CTCF	U2SURP
CTCF	USP13
CTCF	VBP1
CTCF	VMO1
CTCF	VTA1
CTCF	WDR5
CTCF	YBX1
CTCF	YTHDF2
CTCF	ZFX
CTCF	ZNF319
CTDSPL	CDK9
CTNNB1	CDH1
CTNNB1	CDK6
CTNNB1	FSCN1
CTNNB1	NCOA2
CTNNB1	PIK3R1
CTNNB1	PTPRF
CTNNB1	RUVBL1
CTNNB1	RUVBL2
CTNNBL1	CALCOCO1
CTNNBL1	SPP1
CTR9	CNTNAP2
CUX1	ABCB6
CUX1	ACVR1
CUX1	ACYP1
CUX1	ADRB2
CUX1	ALDH1A3
CUX1	ALDOC
CUX1	ANK3
CUX1	ANKRA2
CUX1	ANKRD34A
CUX1	AP1G2
CUX1	AP3D1
CUX1	AP4B1
CUX1	ARAP1
CUX1	ARHGAP32
CUX1	ARHGEF35
CUX1	ATL3
CUX1	ATXN3
CUX1	BAIAP2L1
CUX1	BAMBI
CUX1	BCAT2
CUX1	BCL6
CUX1	BFSP1
CUX1	BLOC1S1
CUX1	BRD9
CUX1	BRIX1
CUX1	BRMS1
CUX1	C10orf11
CUX1	C12orf39
CUX1	C16orf53
CUX1	C16orf93
CUX1	C19orf55
CUX1	C3orf26
CUX1	C9orf116
CUX1	CALD1
CUX1	CAMKK2
CUX1	CBFB
CUX1	CBLN3
CUX1	CBR3
CUX1	CBX1
CUX1	CBX3
CUX1	CBX4
CUX1	CBX5
CUX1	CCDC34
CUX1	CCDC56
CUX1	CCNA2
CUX1	CCT3
CUX1	CDC25A
CUX1	CDK1
CUX1	CDK19
CUX1	CHD2
CUX1	CHM
CUX1	CHST14
CUX1	CMTM8
CUX1	CRMP1
CUX1	CRYAB
CUX1	CS
CUX1	CSGALNACT1
CUX1	CSRP2BP
CUX1	CST3
CUX1	CTIF
CUX1	CTNNAL1
CUX1	CTSL1
CUX1	DCAF5
CUX1	DDIT4L
CUX1	DHX15
CUX1	DIMT1
CUX1	DIO2
CUX1	DLG4
CUX1	DNAL4
CUX1	DPCD
CUX1	DTX3
CUX1	EFEMP2
CUX1	EFNB2
CUX1	ELAC2
CUX1	EMC6
CUX1	EMP1
CUX1	EXTL2
CUX1	FADS1
CUX1	FADS2
CUX1	FAM160B1
CUX1	FAM192A
CUX1	FAM195B
CUX1	FAM46A
CUX1	FAM59A
CUX1	FAM8A1
CUX1	FASTKD3
CUX1	FBXW5
CUX1	FECH
CUX1	FOXF2
CUX1	FOXN3
CUX1	GABBR1
CUX1	GCHFR
CUX1	GINS3
CUX1	GNAS
CUX1	GNG4
CUX1	GOLGA5
CUX1	GPATCH2
CUX1	GRTP1
CUX1	GRWD1
CUX1	GSN
CUX1	HMGB1
CUX1	HNRNPR
CUX1	ID2
CUX1	IFT57
CUX1	IGIP
CUX1	IL13RA1
CUX1	INVS
CUX1	JMJD4
CUX1	KCNJ2
CUX1	KCTD1
CUX1	KDM2B
CUX1	KDM3A
CUX1	KITLG
CUX1	LAMB1
CUX1	LCMT2
CUX1	LMF2
CUX1	LMNA
CUX1	LMNB2
CUX1	LOC728643
CUX1	LRP3
CUX1	LRRC28
CUX1	LYPD1
CUX1	MADD
CUX1	MAP1LC3A
CUX1	2013-03-04
CUX1	MCM5
CUX1	MEIS3
CUX1	METAP2
CUX1	MGST1
CUX1	MICAL2
CUX1	MIER1
CUX1	MLH1
CUX1	MN1
CUX1	MRPL18
CUX1	MRPL22
CUX1	MRPL51
CUX1	MRPS11
CUX1	MTHFR
CUX1	MTHFS
CUX1	MTX1
CUX1	MYO1B
CUX1	NAA50
CUX1	NAT10
CUX1	NPAS1
CUX1	NPTX1
CUX1	NRG1
CUX1	NSDHL
CUX1	NUDT21
CUX1	NUDT22
CUX1	OGG1
CUX1	OS9
CUX1	OSBP
CUX1	OSTBETA
CUX1	PA2G4
CUX1	PAN2
CUX1	PAQR6
CUX1	PCDHGB4
CUX1	PIGP
CUX1	PLCB1
CUX1	POC1B
CUX1	PPM1E
CUX1	PPP1R3F
CUX1	PPP2R5D
CUX1	PPP6R1
CUX1	PSMD13
CUX1	RBM15B
CUX1	RIC8A
CUX1	RNF170
CUX1	RPA3
CUX1	RRP36
CUX1	RTN4IP1
CUX1	RUSC1
CUX1	SAAL1
CUX1	SAMD13
CUX1	SARM1
CUX1	SCML1
CUX1	SERTAD3
CUX1	SIK3
CUX1	SIX1
CUX1	SLC25A22
CUX1	SLC25A28
CUX1	SLC44A4
CUX1	SLC6A9
CUX1	SMAD6
CUX1	SOX9
CUX1	SPATA7
CUX1	SSRP1
CUX1	STIP1
CUX1	SVIL
CUX1	SYNE2
CUX1	SYT1
CUX1	TACC2
CUX1	TBXAS1
CUX1	TFAP2A
CUX1	TIGD5
CUX1	TIMELESS
CUX1	TIMM10
CUX1	TM4SF4
CUX1	TMEM156
CUX1	TMEM160
CUX1	TMEM178
CUX1	TMEM41B
CUX1	TMX4
CUX1	TOP2A
CUX1	TPM1
CUX1	TPM2
CUX1	TPP1
CUX1	TSC22D3
CUX1	TSPAN6
CUX1	TTC30B
CUX1	TUBA1A
CUX1	TUBB4B
CUX1	UFSP2
CUX1	VANGL2
CUX1	WIPF1
CUX1	WNT7B
CUX1	YIF1B
CUX1	YIPF3
CUX1	YIPF6
CUX1	ZBTB9
CUX1	ZCWPW1
CUX1	ZFHX3
CUX1	ZHX2
CUX1	ZNF174
CUX1	ZNF385A
DAB2	AP2M1
DAB2	AXIN1
DAB2	CDK1
DAB2	GRB2
DAB2	LDLR
DAB2	MYO6
DAB2	PIN1
DAB2	PRKCD
DAB2	SRC
DAXX	DAXX
DAXX	USP7
DAZAP2	CALCOCO2
DCP1A	TTF2
DCP1A	UPF1
DDB1	DTL
DDIT3	AP2S1
DDIT3	ARF4
DDIT3	ATF3
DDIT3	ATF6
DDIT3	ATP5G1
DDIT3	BAG6
DDIT3	BHLHE40
DDIT3	C1orf51
DDIT3	CAMKV
DDIT3	CCNG2
DDIT3	CEBPB
DDIT3	CEBPG
DDIT3	CFB
DDIT3	CHAF1B
DDIT3	CIC
DDIT3	COMMD9
DDIT3	CYB5D1
DDIT3	CYBASC3
DDIT3	CYC1
DDIT3	DBP
DDIT3	EDEM1
DDIT3	EIF4G1
DDIT3	FANCB
DDIT3	FHOD1
DDIT3	FTSJ3
DDIT3	FZD5
DDIT3	GABARAP
DDIT3	GCN1L1
DDIT3	GEM
DDIT3	HMGN3
DDIT3	HOXC8
DDIT3	HSD17B14
DDIT3	HSPE1
DDIT3	ID2
[truncated: 18,312 more rows]

## Sheet: Table S2 (B)
Table S2 (B). The activated regulatory relationships during IAV infection identified by our proposed method.
Module	Regulator	Target	Relationship
Module1	NFATC1	hsa-miR-187	-
Module1	NFATC1	CHD8	-
Module1	NFATC1	CSRNP2	-
Module1	TIMELESS	TIPIN	-
Module1	hsa-miR-586	ARMCX1	-
Module1	hsa-miR-586	EPB41L3	-
Module1	hsa-miR-586	PLCL2	-
Module1	hsa-miR-586	PSMD7	-
Module1	hsa-miR-586	SLC14A1	-
Module1	hsa-miR-586	SPTLC3	-
Module1	hsa-miR-586	TSGA10	-
Module1	hsa-miR-586	TTBK2	-
Module1	hsa-miR-586	ZFAND4	-
Module1	hsa-miR-635	NDRG3	-
Module1	hsa-miR-635	LOXL1	-
Module1	hsa-miR-635	RND2	-
Module1	hsa-miR-641	FKBP1A	-
Module1	hsa-miR-641	TTBK2	-
Module1	hsa-miR-641	CXCL3	-
Module1	hsa-miR-641	GPATCH2	-
Module1	hsa-miR-641	PRKCB	-
Module1	hsa-miR-641	SRD5A1	-
Module100	BTG1	CNOT8	+
Module100	CNOT3	CNOT8	-
Module100	CNOT8	BTG1	+
Module100	FOXO1	BTG1	-
Module100	FOXO1	SIRT1	-
Module100	FOXO1	ABHD4	-
Module100	FOXO1	BANK1	-
Module100	FOXO1	C16orf59	-
Module100	FOXO1	CD44	+
Module100	FOXO1	DLEU2	+
Module100	FOXO1	DUSP4	+
Module100	FOXO1	EML1	-
Module100	FOXO1	ETV5	+
Module100	FOXO1	GNA13	+
Module100	FOXO1	HBP1	-
Module100	FOXO1	HIST1H2BD	-
Module100	FOXO1	ID2	+
Module100	FOXO1	KHNYN	+
Module100	FOXO1	MIR17HG	+
Module100	FOXO1	MRPS18C	-
Module100	FOXO1	PHF21B	+
Module100	FOXO1	PODXL2	-
Module100	FOXO1	SATB2	-
Module100	FOXO1	SCML1	-
Module100	FOXO1	SFR1	+
Module100	FOXO1	SH3D19	+
Module100	FOXO1	TAMM41	-
Module100	FOXO1	TMEM140	-
Module100	FOXO1	TMEM47	+
Module100	FOXO3	BTG1	+
Module100	FOXO3	SIRT1	+
Module100	FOXO3	ABHD4	+
Module100	FOXO3	DLEU2	-
Module100	FOXO3	HBP1	+
Module100	FOXO3	HIST1H2BD	+
Module100	FOXO3	ID2	-
Module100	FOXO3	MIR17HG	-
Module100	FOXO3	SCML1	+
Module100	FOXO3	SFR1	-
Module100	FOXO3	TMEM140	+
Module100	FOXO3	TMEM47	+
Module100	FOXO3	AGTR1	+
Module100	FOXO3	AKNAD1	+
Module100	FOXO3	DIAPH3	-
Module100	FOXO3	DOCK11	+
Module100	FOXO3	EXOC6	+
Module100	FOXO3	EXOSC9	-
Module100	FOXO3	KIF20A	-
Module100	FOXO3	PHLDA1	+
Module100	FOXO3	SIAH1	+
Module100	FOXO3	YPEL5	+
Module100	FOXO3	ZNF277	+
Module100	FOXO4	BTG1	-
Module100	FOXO4	DLEU2	+
Module100	FOXO4	EML1	-
Module100	FOXO4	HBP1	-
Module100	FOXO4	HIST1H2BD	-
Module100	FOXO4	ID2	+
Module100	FOXO4	KHNYN	+
Module100	FOXO4	MIR17HG	+
Module100	FOXO4	PODXL2	-
Module100	FOXO4	SATB2	+
Module100	FOXO4	SCML1	-
Module100	FOXO4	SFR1	+
Module100	FOXO4	TMEM140	-
Module100	FOXO4	DIAPH3	+
Module100	FOXO4	DOCK11	-
Module100	FOXO4	EXOSC9	+
Module100	FOXO4	KIF20A	+
Module100	FOXO4	PHLDA1	-
Module100	FOXO4	SIAH1	-
Module100	FOXO4	YPEL5	-
Module100	FOXO4	ZNF277	-
Module100	FOXO4	C19orf48	-
Module100	FOXO4	GCNT1	+
Module100	FOXO4	LHPP	+
Module100	FOXO4	OSR2	-
Module100	FOXO4	PAM	+
Module100	FOXO4	PIK3IP1	+
Module100	FOXO4	PITPNC1	+
Module100	FOXO4	RHOT1	+
Module100	FOXO4	STOM	+
Module100	FOXO4	STX16	+
Module100	FOXO4	VAMP4	+
Module100	NFIC	TMEM47	-
Module100	NFIC	C15orf52	+
Module100	SIRT1	FOXO3	+
Module101	HAND1	HAND1	-
Module101	HAND1	TCF12	-
Module101	HEYL	HAND1	+
Module101	IRF7	TCF12	+
Module101	IRF7	ACYP2	+
Module101	IRF7	B2M	+
Module101	IRF7	C11orf82	-
Module101	IRF7	C19orf66	+
Module101	IRF7	CDC42EP3	-
Module101	IRF7	CHMP5	+
Module101	IRF7	DENND2D	+
Module101	IRF7	GALM	+
Module101	IRF7	H3F3B	-
Module101	IRF7	KANSL1	+
Module101	IRF7	KIFC1	-
Module101	IRF7	KIFC2	+
Module101	IRF7	LGALS3BP	+
Module101	IRF7	LIN9	-
Module101	IRF7	LOC283050	+
Module101	IRF7	NDUFS4	+
Module101	IRF7	NUTF2	-
Module101	IRF7	PRDM13	+
Module101	IRF7	PSMB9	-
Module101	IRF7	RAD51AP1	-
Module101	IRF7	SAT2	+
Module101	IRF7	SCARB2	+
Module101	IRF7	SNORD4A	-
Module101	IRF7	THBS1	-
Module101	PHF23	PRSS23	-
Module101	SOX8	TCF12	-
Module101	SRY	KANSL1	-
Module101	SRY	LSMD1	+
Module101	TCF12	HAND1	+
Module101	TCF12	PRSS23	-
Module102	MEF2A	MEF2A	+
Module102	MEF2A	hsa-miR-611	+
Module102	MEF2A	ARHGAP18	+
Module102	MEF2A	CXorf26	-
Module102	MEF2A	FAM110A	-
Module102	MEF2A	FAM113A	+
Module102	MEF2A	FAM53B	-
Module102	MEF2A	GOT1	+
Module102	MEF2A	H2AFY2	-
Module102	MEF2A	HSPA14	-
Module102	MEF2A	ITGA10	+
Module102	MEF2A	JAM3	-
Module102	MEF2A	LARS2	-
Module102	MEF2A	LRRK1	-
Module102	MEF2A	MTMR6	+
Module102	MEF2A	MYLK	-
Module102	MEF2A	NOVA1	+
Module102	MEF2A	OR7E156P	+
Module102	MEF2A	PCDHGB4	-
Module102	MEF2A	PDGFC	+
Module102	MEF2A	PM20D2	-
Module102	MEF2A	POP1	-
Module102	MEF2A	PROSER1	-
Module102	MEF2A	PYCR1	+
Module102	MEF2A	RAB2B	+
Module102	MEF2A	RBM10	-
Module102	MEF2A	RFX3	+
Module102	MEF2A	SETBP1	+
Module102	MEF2A	SNX13	+
Module102	MEF2A	SNX14	+
Module102	MEF2A	STAG3	-
Module102	MEF2A	STRADB	-
Module102	MEF2A	STT3B	+
Module102	MEF2A	TBC1D25	+
Module102	MEF2A	TIMM21	-
Module102	MEF2A	TMEM182	+
Module102	MEF2A	TTC30B	-
Module102	MEF2A	UACA	-
Module102	MEF2A	WDR35	-
Module102	MEF2A	WIPI1	+
Module102	MEF2A	ZFAND3	+
Module102	MEF2A	ZNF469	-
Module102	MEF2A	hsa-miR-1284	+
Module102	MEF2A	hsa-miR-30e*	+
Module102	MEF2A	hsa-miR-516b*	-
Module102	NKX2-2	SNX14	-
Module102	NKX2-2	PROS1	-
Module102	NOTCH3	RFNG	+
Module102	SMAD4	MEF2A	+
Module102	SMAD4	EID2	-
Module102	hsa-miR-342-3p	RBM4	-
Module102	hsa-miR-342-3p	TFDP2	-
Module102	hsa-miR-660	LAMC2	-
Module103	CREBBP	EPAS1	+
Module103	CREBBP	CSK	-
Module103	CREBBP	MSH2	-
Module103	CREBBP	RBCK1	+
Module103	DAB2	PRKCD	+
Module103	DAB2	AXIN1	+
Module103	DAB2	GRB2	-
Module103	DAB2	LDLR	+
Module103	EP300	EPAS1	+
Module103	EP300	PHF21A	+
Module103	EP300	PRKCD	+
Module103	EP300	AP1G2	+
Module103	EP300	GATA5	+
Module103	EP300	KIAA0930	+
Module103	EP300	LCORL	+
Module103	EP300	TTC17	+
Module103	EP300	WDR26	+
Module103	EPAS1	FIGF	+
Module103	EPAS1	SLC2A1	+
Module103	EPAS1	VEGFB	+
Module103	ESRRA	ESRRA	+
Module103	ESRRG	ESRRA	-
Module103	PHF21A	KDM1A	-
Module103	hsa-miR-600	MSH2	-
Module104	hsa-miR-548b-5p	GK	-
Module104	hsa-miR-548b-5p	NTRK2	-
Module104	hsa-miR-769-3p	PBXIP1	-
Module104	hsa-miR-769-3p	SLC7A13	-
Module105	ABL1	INPPL1	+
Module105	ABL1	RASA1	+
Module105	ARID5B	RASA1	+
Module105	ARID5B	ACVR1B	+
Module105	ARID5B	BUB1B	-
Module105	ARID5B	C1orf43	+
Module105	ARID5B	CCDC138	-
Module105	ARID5B	CYP4F12	+
Module105	ARID5B	DCUN1D5	-
Module105	ARID5B	ERLIN1	-
Module105	ARID5B	ESCO2	-
Module105	ARID5B	FAM24B	+
Module105	ARID5B	HARS	-
Module105	ARID5B	MAPKAPK3	-
Module105	ARID5B	PRDX6	-
Module105	ARID5B	PSMC5	-
Module105	ARID5B	RPPH1	+
Module105	ARID5B	RPS26	-
Module105	ERCC3	PSMC5	-
Module105	hsa-miR-665	C1orf186	-
Module106	IRF9	STAT2	+
Module106	IRF9	STAT4	-
Module106	STAT2	IRF9	+
Module106	STAT2	PDF	-
Module106	STAT2	ACVR1	+
Module106	STAT2	ADCK4	+
Module106	STAT2	ANGPT1	+
Module106	STAT2	ANK3	+
Module106	STAT2	ANKRD39	-
Module106	STAT2	ASPH	-
Module106	STAT2	BET1	+
Module106	STAT2	C3orf14	-
Module106	STAT2	CALD1	+
Module106	STAT2	CPEB4	+
Module106	STAT2	DENND4A	+
Module106	STAT2	ELMO1	+
Module106	STAT2	ETV3	-
Module106	STAT2	ETV6	+
Module106	STAT2	FGA	+
Module106	STAT2	GFRA1	-
Module106	STAT2	HOMER2	-
Module106	STAT2	IFNAR1	+
Module106	STAT2	IGIP	+
Module106	STAT2	IRAK4	+
Module106	STAT2	KY	+
Module106	STAT2	LOC439949	-
Module106	STAT2	NT5C2	+
Module106	STAT2	ORAI3	+
Module106	STAT2	OXA1L	+
Module106	STAT2	POLA1	-
Module106	STAT2	PPIF	-
Module106	STAT2	PRKD1	+
Module106	STAT2	PRKD2	+
Module106	STAT2	PRPF4	-
Module106	STAT2	PRPH	+
Module106	STAT2	PRSS27	+
Module106	STAT2	PSMD3	-
Module106	STAT2	RBM47	+
Module106	STAT2	RGS20	-
Module106	STAT2	SARM1	+
Module106	STAT2	SERPINI1	+
Module106	STAT2	SPIN4	-
Module106	STAT2	TMUB2	+
Module106	STAT2	VASN	+
Module106	STAT2	VRK1	-
Module106	STAT2	ZNF385A	+
Module106	STAT4	IRF9	-
Module106	STAT4	ZNF467	-
Module106	STAT4	PDF	+
Module106	STAT4	ANK3	-
Module106	STAT4	C3orf14	-
Module106	STAT4	CPEB4	-
Module106	STAT4	DENND4A	-
Module106	STAT4	ETV3	+
Module106	STAT4	FGA	-
Module106	STAT4	HOMER2	+
Module106	STAT4	RGS20	+
Module106	STAT4	SPIN4	-
Module106	STAT4	VASN	-
Module106	STAT4	VRK1	+
Module106	STAT4	ALG14	+
Module106	STAT4	BCL2L12	+
Module106	STAT4	BRAT1	+
Module106	STAT4	INTS5	+
Module106	STAT4	MED24	+
Module106	STAT4	RBM3	+
Module106	STAT4	SOD1	+
Module106	STAT4	TXNDC17	+
Module106	STAT6	ANK3	+
Module106	STAT6	CALD1	+
Module106	STAT6	IRAK4	+
Module106	STAT6	NT5C2	+
Module106	STAT6	PRSS27	+
Module106	STAT6	SARM1	+
Module106	STAT6	VASN	+
Module106	STAT6	BCL2L12	-
Module106	STAT6	KCNK6	+
Module106	hsa-miR-876-5p	MRPL30	-
Module107	hsa-miR-509-3-5p	PPP1R26	-
Module107	hsa-miR-509-3-5p	PXT1	-
Module107	hsa-miR-509-3-5p	RGS2	-
Module107	hsa-miR-509-3-5p	RPP14	-
Module107	hsa-miR-644	RGS2	-
Module107	hsa-miR-644	DNHD1	-
Module107	hsa-miR-644	IFNGR2	-
Module107	hsa-miR-644	UBTD1	-
Module108	hsa-miR-146b-3p	NDST1	-
Module109	SRSF3	EXOSC6	+
Module109	SRSF3	SRPK1	+
Module110	hsa-miR-569	CEP152	-
Module110	hsa-miR-569	SEPHS1	-
Module111	hsa-miR-518b	FRMD6	-
Module112	hsa-miR-375	ARHGEF5	-
Module112	hsa-miR-375	HLCS	-
Module112	hsa-miR-375	HRK	-
Module112	hsa-miR-767-5p	SPTAN1	-
Module113	COIL	COIL	+
Module113	COIL	ACTN4	+
Module113	COIL	BYSL	+
Module113	hsa-miR-936	DDX1	-
Module113	hsa-miR-936	HARS2	-
Module113	hsa-miR-936	SEC22C	-
Module113	hsa-miR-936	ZFYVE19	-
Module114	hsa-miR-188-3p	FAM102A	-
Module114	hsa-miR-188-3p	NTRK1	-
Module116	hsa-miR-153	MFAP3L	-
Module117	RNPS1	SART3	+
Module117	RNPS1	YWHAB	+
Module117	SRSF10	YWHAB	-
Module117	hsa-miR-132	C12orf26	-
Module117	hsa-miR-132	GDF5	-
Module117	hsa-miR-132	GRASP	-
Module117	hsa-miR-132	PHKB	-
Module117	hsa-miR-132	RPL13A	-
Module117	hsa-miR-132	SCN3A	-
Module118	TWIST1	hsa-miR-200c	+
Module118	hsa-miR-200c	DDX3Y	-
Module118	hsa-miR-200c	GPR158	-
Module118	hsa-miR-200c	ST6GALNAC5	-
Module118	hsa-miR-200c	TTR	-
Module118	hsa-miR-200c	ZC3H4	-
Module12	hsa-miR-340	IVNS1ABP	-
Module12	hsa-miR-371-5p	CITED2	-
Module12	hsa-miR-371-5p	SIAH2	-
Module12	hsa-miR-371-5p	ACAD11	-
Module12	hsa-miR-371-5p	ATP8B4	-
Module12	hsa-miR-371-5p	FURIN	-
Module12	hsa-miR-371-5p	KDM6A	-
Module12	hsa-miR-371-5p	LARGE	-
Module12	hsa-miR-371-5p	SNX25	-
Module12	hsa-miR-371-5p	TBC1D22B	-
Module12	hsa-miR-371-5p	UTY	-
Module12	hsa-miR-509-5p	RBMS3	-
Module12	hsa-miR-509-5p	HGF	-
Module12	hsa-miR-509-5p	IDH2	-
Module12	hsa-miR-509-5p	MTMR8	-
Module12	hsa-miR-509-5p	VDAC2	-
Module120	hsa-miR-376b	APOO	-
Module121	hsa-miR-379	ESRP1	-
Module121	hsa-miR-516b	PHKG2	-
Module122	hsa-miR-128	VANGL1	-
Module123	MBD3	MTA2	+
Module123	MTA2	MBD3	+
Module123	MTA2	APPL2	-
Module123	hsa-miR-582-5p	VGLL1	-
Module124	hsa-miR-330-5p	FLOT2	-
Module124	hsa-miR-330-5p	GAS8	-
Module124	hsa-miR-330-5p	GRIN2A	-
Module124	hsa-miR-330-5p	KIF23	-
Module124	hsa-miR-330-5p	MPHOSPH6	-
Module124	hsa-miR-330-5p	PDLIM2	-
Module124	hsa-miR-330-5p	SPRYD3	-
Module124	hsa-miR-330-5p	TRIOBP	-
Module125	hsa-miR-374b	KCNA1	-
Module125	hsa-miR-374b	FGF5	-
Module125	hsa-miR-374b	PCNX	-
Module126	hsa-miR-10a	ANXA13	-
Module126	hsa-miR-10a	GALNT1	-
Module126	hsa-miR-218	LPHN1	-
Module126	hsa-miR-218	C5orf15	-
Module126	hsa-miR-218	DUSP5	-
Module126	hsa-miR-218	ENTPD3	-
Module126	hsa-miR-218	FCHSD2	-
Module126	hsa-miR-218	GLCE	-
Module126	hsa-miR-218	NDRG4	-
Module126	hsa-miR-218	PKP4	-
Module126	hsa-miR-218	SLC35B2	-
Module126	hsa-miR-218	THOC2	-
Module126	hsa-miR-218	TRIM9	-
Module127	hsa-miR-424	AP2B1	-
Module127	hsa-miR-424	C3orf23	-
Module127	hsa-miR-424	INSR	-
Module127	hsa-miR-424	SHROOM4	-
Module127	hsa-miR-424	TRPC4	-
Module127	hsa-miR-424	USP19	-
Module127	hsa-miR-424	ZAK	-
Module127	hsa-miR-424	ZDHHC22	-
Module128	hsa-miR-214	GPX1	-
Module128	hsa-miR-214	RAB6B	-
Module128	hsa-miR-214	SLC22A16	-
Module129	PDLIM1	STK35	+
Module129	hsa-miR-138	PDLIM1	-
Module129	hsa-miR-138	C11orf57	-
Module129	hsa-miR-138	GRIK1-AS1	-
Module129	hsa-miR-138	NOX5	-
Module129	hsa-miR-138	PDPN	-
Module13	hsa-miR-630	CLK2	-
Module13	hsa-miR-630	ARL6	-
Module130	EEF1A1	HSPE1	-
Module130	RYBP	FADD	-
Module130	hsa-miR-136	EEF1A1	-
Module130	hsa-miR-136	GALNT14	-
Module130	hsa-miR-136	KALRN	-
Module130	hsa-miR-136	KTI12	-
Module130	hsa-miR-136	LRMP	-
Module130	hsa-miR-136	SYDE1	-
Module131	MLLT10	SS18	-
Module131	RARA	ANGPTL4	-
Module131	TRIM24	THRA	+
Module131	hsa-miR-134	ANGPTL4	-
Module131	hsa-miR-891b	IL24	-
Module131	hsa-miR-891b	IL15	-
Module131	hsa-miR-891b	2013-03-02	-
Module132	hsa-miR-499-5p	LIN28B	-
Module132	hsa-miR-499-5p	MYEF2	-
Module132	hsa-miR-499-5p	PLOD3	-
Module132	hsa-miR-499-5p	SEC11A	-
Module134	hsa-miR-195	B4GALT1	-
Module134	hsa-miR-195	EIF4E	-
Module134	hsa-miR-195	SGCD	-
Module134	hsa-miR-195	TTL	-
Module134	hsa-miR-195	YWHAQ	-
Module134	hsa-miR-195	ZIC1	-
Module135	hsa-miR-570	EI24	-
Module135	hsa-miR-570	FABP4	-
Module135	hsa-miR-570	FBXO30	-
Module136	SAP18	NOL12	-
Module137	hsa-miR-206	ADORA3	-
Module137	hsa-miR-32	HNRNPU	-
Module137	hsa-miR-32	ADO	-
Module137	hsa-miR-32	EXOC5	-
Module137	hsa-miR-32	HOXC8	-
Module137	hsa-miR-32	LRP1B	-
Module137	hsa-miR-32	MTUS2	-
Module137	hsa-miR-32	SNN	-
Module137	hsa-miR-32	TAF15	-
Module137	hsa-miR-92b	FBXW7	-
Module137	hsa-miR-92b	CHST7	-
Module137	hsa-miR-92b	CIC	-
Module137	hsa-miR-92b	FAAH2	-
Module137	hsa-miR-92b	GP6	-
Module137	hsa-miR-92b	PLGLB1	-
Module138	hsa-miR-548c-3p	PSME1	-
Module138	hsa-miR-548c-3p	TTC30A	-
Module139	ARNT2	USP7	-
Module14	hsa-miR-544	CACNA1G	-
Module14	hsa-miR-544	CDH1	-
Module14	hsa-miR-544	DAPK1	-
Module14	hsa-miR-544	FAM40B	-
Module14	hsa-miR-544	PCYT1B	-
Module14	hsa-miR-544	SCAND2	-
Module14	hsa-miR-544	SEC14L3	-
Module14	hsa-miR-544	SH3BGRL2	-
Module14	hsa-miR-544	TSTD2	-
Module140	hsa-let-7a	FAM96A	-
Module140	hsa-let-7a	PI4K2B	-
Module140	hsa-let-7c	FAM96A	-
Module140	hsa-let-7c	PI4K2B	-
Module140	hsa-let-7c	ANKRD46	-
Module140	hsa-let-7c	C15orf29	-
Module140	hsa-let-7c	DST	-
Module140	hsa-let-7c	DZIP1	-
Module140	hsa-let-7c	FAM160B2	-
Module140	hsa-let-7c	LIN28A	-
Module140	hsa-let-7c	PPARGC1B	-
Module140	hsa-let-7c	SLC6A8	-
Module140	hsa-let-7c	SNX6	-
Module140	hsa-let-7c	ZNF341	-
Module140	hsa-let-7e	FAM96A	-
Module140	hsa-let-7e	DZIP1	-
Module140	hsa-let-7e	AMT	-
Module140	hsa-let-7e	ATP6V1F	-
Module140	hsa-let-7e	BCAP29	-
Module140	hsa-let-7e	CCDC107	-
Module140	hsa-let-7e	CYTH3	-
Module140	hsa-let-7e	DYNC2LI1	-
Module140	hsa-let-7e	FKBP1B	-
Module140	hsa-let-7e	GABBR2	-
Module140	hsa-let-7e	GALNTL2	-
Module140	hsa-let-7e	GBF1	-
Module140	hsa-let-7e	KCTD21	-
Module140	hsa-let-7e	KPNA4	-
Module140	hsa-let-7e	RSPO2	-
Module140	hsa-let-7e	SURF4	-
Module140	hsa-let-7e	VPS25	-
Module140	hsa-let-7e	ZNF512B	-
Module140	hsa-let-7f	C14orf28	-
Module140	hsa-let-7f	PDPR	-
Module140	hsa-let-7f	SUGT1	-
Module140	hsa-let-7f	DYNC2LI1	-
Module140	hsa-let-7f	KCTD21	-
Module140	hsa-let-7f	ARL6IP6	-
Module140	hsa-let-7f	CD86	-
Module140	hsa-let-7f	HIF3A	-
Module140	hsa-let-7f	KLK10	-
Module140	hsa-let-7f	LRIG2	-
Module140	hsa-let-7f	PEX2	-
Module140	hsa-let-7g	CASKIN1	-
Module140	hsa-let-7g	INO80D	-
Module140	hsa-let-7g	OLFM4	-
Module140	hsa-let-7g	FAM118A	-
Module140	hsa-let-7g	GDPD1	-
Module140	hsa-let-7g	TMEM110	-
Module140	hsa-miR-575	HIF3A	-
Module141	hsa-let-7d	CGN	-
Module141	hsa-let-7d	DDX19A	-
Module141	hsa-let-7d	EIF4G2	-
Module141	hsa-let-7d	KLK6	-
Module141	hsa-let-7d	LRRC17	-
Module141	hsa-let-7d	RALB	-
Module141	hsa-let-7d	SNX27	-
Module141	hsa-let-7d	STIP1	-
Module141	hsa-miR-567	MAMDC2	-
Module142	hsa-miR-493	RNASE7	-
Module142	hsa-miR-760	ATF7	-
Module142	hsa-miR-760	NSL1	-
Module142	hsa-miR-760	C6orf25	-
Module142	hsa-miR-760	IL1RAPL1	-
Module142	hsa-miR-760	ILK	-
Module142	hsa-miR-760	KCTD13	-
Module142	hsa-miR-760	MSH5	-
Module143	SMAD5	BCAT1	-
Module143	SOX5	SMAD5	+
Module144	hsa-miR-135a	CEP350	-
Module144	hsa-miR-135a	DRAM2	-
Module144	hsa-miR-135a	FAM72A	-
Module144	hsa-miR-135a	SGMS1	-
Module144	hsa-miR-135a	TMEM71	-
Module144	hsa-miR-432	NRSN2	-
Module144	hsa-miR-432	SEL1L2	-
Module144	hsa-miR-432	UNC5A	-
Module144	hsa-miR-887	CEP350	-
Module149	hsa-miR-338-3p	ARGLU1	-
Module149	hsa-miR-338-3p	BPIFB4	-
Module149	hsa-miR-338-3p	FAM120A	-
Module149	hsa-miR-338-3p	FAM122C	-
Module149	hsa-miR-338-3p	GNAS	-
Module149	hsa-miR-338-3p	PDIA3	-
Module149	hsa-miR-338-3p	SEC61A2	-
Module149	hsa-miR-338-3p	TRO	-
Module149	hsa-miR-338-3p	TSPYL5	-
Module149	hsa-miR-361-5p	FAM122C	-
Module149	hsa-miR-361-5p	ERMN	-
Module149	hsa-miR-361-5p	GNB4	-
Module149	hsa-miR-361-5p	KDELC2	-
Module149	hsa-miR-361-5p	PRPF19	-
Module149	hsa-miR-361-5p	RNF4	-
Module150	hsa-miR-181b	ATRN	-
Module150	hsa-miR-181b	PCDHA10	-
Module151	hsa-miR-199a-3p	BCL2L14	-
Module151	hsa-miR-199a-3p	RAB7L1	-
Module151	hsa-miR-199a-3p	YWHAE	-
Module151	hsa-miR-215	RAB2A	-
Module151	hsa-miR-503	GOLGA8A	-
Module151	hsa-miR-562	DMRTB1	-
Module151	hsa-miR-562	FEZ2	-
Module151	hsa-miR-562	LAMP2	-
Module151	hsa-miR-562	NMNAT1	-
Module152	BMP4	hsa-miR-205	+
Module152	hsa-miR-205	ELF1	-
Module152	hsa-miR-205	CCDC93	-
Module152	hsa-miR-205	HSD17B11	-
Module152	hsa-miR-205	PHC2	-
Module152	hsa-miR-205	PIP5KL1	-
Module152	hsa-miR-205	TMEM26	-
Module153	TAL1	hsa-miR-361-3p	+
Module153	TAL1	hsa-miR-489	+
Module153	TAL1	GOLGA2	+
Module153	TAL1	hsa-miR-103-as	-
Module153	TAL1	hsa-miR-1306	+
Module153	TAL1	hsa-miR-593*	+
Module153	TAL1	hsa-miR-759	+
Module153	hsa-miR-361-3p	KLHDC7A	-
Module153	hsa-miR-361-3p	KLHL6	-
Module153	hsa-miR-489	LY75	-
Module153	hsa-miR-489	ZNF410	-
Module153	hsa-miR-876-3p	SRSF5	-
Module153	hsa-miR-876-3p	CWF19L1	-
Module153	hsa-miR-876-3p	IGSF1	-
Module153	hsa-miR-876-3p	UGDH	-
Module155	hsa-miR-23a	RNF138	-
Module155	hsa-miR-23b	MAML1	-
Module155	hsa-miR-23b	CHSY1	-
Module155	hsa-miR-23b	DLGAP2	-
Module155	hsa-miR-23b	TUSC2	-
Module155	hsa-miR-23b	UBE2O	-
Module155	hsa-miR-504	FAM63B	-
Module155	hsa-miR-504	CHL1	-
Module156	hsa-miR-508-5p	B4GALT2	-
Module156	hsa-miR-508-5p	CD207	-
Module156	hsa-miR-508-5p	ENPP3	-
Module156	hsa-miR-508-5p	FAM171B	-
Module156	hsa-miR-508-5p	SPINK2	-
Module156	hsa-miR-541	INPP5J	-
Module156	hsa-miR-541	ADC	-
Module156	hsa-miR-541	BMP2	-
Module156	hsa-miR-541	CCDC69	-
Module156	hsa-miR-556-3p	CLDND1	-
Module156	hsa-miR-556-3p	PPM1A	-
Module156	hsa-miR-556-3p	WDYHV1	-
Module157	hsa-miR-495	FOXG1	-
Module157	hsa-miR-495	ADAMTS4	-
Module157	hsa-miR-495	CEP63	-
Module157	hsa-miR-495	EZR	-
Module157	hsa-miR-495	FAM125B	-
Module157	hsa-miR-495	OLFML1	-
Module157	hsa-miR-495	PPP2R5C	-
Module157	hsa-miR-495	S1PR3	-
Module157	hsa-miR-495	SHOX2	-
Module157	hsa-miR-92a	TEX2	-
Module158	hsa-miR-204	EPX	-
Module158	hsa-miR-204	FAM117B	-
Module158	hsa-miR-204	NMT1	-
Module158	hsa-miR-204	OCM2	-
Module158	hsa-miR-204	SEMA3F	-
Module158	hsa-miR-204	USP2	-
Module158	hsa-miR-514	SLITRK4	-
Module158	hsa-miR-514	CC2D1B	-
Module158	hsa-miR-514	DNAJB14	-
Module158	hsa-miR-514	ELMOD3	-
Module159	BCL3	HDAC6	+
Module159	BCL3	SHC1	-
Module159	COPS5	COPS4	+
Module159	COPS5	GPS1	+
Module159	IKBKG	IKBKG	+
Module159	IKBKG	COPS3	-
Module159	IKBKG	HSP90AB1	-
Module159	IKBKG	HSPA4	-
Module159	IKBKG	MAP3K14	-
Module159	IKBKG	MAVS	-
Module159	IKBKG	PRKCQ	-
Module159	IKBKG	TANK	+
Module159	IKBKG	TRAF2	-
Module159	IRF3	MAVS	-
Module159	IRF3	TICAM1	+
Module159	RELB	HDAC6	-
Module159	RELB	MAP3K14	+
Module159	RELB	C12orf61	+
Module159	RELB	CDKN1A	+
Module159	RELB	LAD1	+
Module159	RELB	ORAI1	+
Module159	TP53	BCL3	-
Module159	TP53	CDKN1A	-
Module159	TP53	SOX4	-
Module159	TP63	CDKN1A	+
Module16	hsa-miR-193a-5p	COPB1	-
Module16	hsa-miR-193a-5p	DLX5	-
Module16	hsa-miR-193a-5p	NCR3	-
Module16	hsa-miR-193a-5p	SHMT2	-
Module16	hsa-miR-193a-5p	VSIG4	-
Module160	NFATC4	ACACA	+
Module160	NFATC4	MAPK14	+
Module160	hsa-miR-29b	AP4E1	-
Module160	hsa-miR-29b	BLMH	-
Module160	hsa-miR-29b	CDCA4	-
Module160	hsa-miR-29b	COL3A1	-
Module160	hsa-miR-29b	LGI2	-
Module160	hsa-miR-29b	MMP15	-
Module160	hsa-miR-29b	OXTR	-
Module160	hsa-miR-29b	POLE3	-
Module160	hsa-miR-29b	SH3GLB2	-
Module160	hsa-miR-29b	SIKE1	-
Module160	hsa-miR-29b	TIMM8B	-
Module160	hsa-miR-29b	TPRA1	-
Module160	hsa-miR-29b	TUBB2A	-
Module160	hsa-miR-29b	ZKSCAN3	-
Module161	SREBF1	hsa-miR-592	-
Module161	SREBF1	ACSS2	+
Module161	SREBF1	CLCN7	+
Module161	SREBF1	DSCR3	+
Module161	SREBF1	FASN	+
Module161	SREBF1	HS1BP3	+
Module161	SREBF1	PARP3	+
Module161	SREBF1	SLC12A6	+
Module161	SREBF1	SMARCD3	+
Module161	SREBF1	TRPT1	+
Module161	SREBF1	TUBG1	-
Module161	SREBF1	hsa-let-7e*	-
Module161	SREBF1	hsa-miR-185*	+
Module161	SREBF1	hsa-miR-520c-5p	+
Module161	SREBF1	hsa-miR-708*	+
Module161	hsa-miR-592	MPP1	-
Module161	hsa-miR-592	TBXAS1	-
Module161	hsa-miR-592	TRIM8	-
Module161	hsa-miR-592	UBE2D3	-
Module162	REL	ARL6IP1	-
Module162	REL	ARSA	+
Module162	REL	BRAF	+
Module162	REL	CXCL1	+
Module162	REL	FXYD2	+
Module162	REL	NOTCH1	-
Module162	REL	RBMS1	+
Module163	FOXC1	AUH	-
Module163	FOXC1	CTSF	-
Module163	FOXC1	DCAF16	+
Module163	FOXC1	DDX56	+
Module163	FOXC1	ESAM	+
Module163	FOXC1	FAM134B	-
Module163	FOXC1	MPDU1	+
Module163	FOXC1	NCAPH2	+
Module163	FOXC1	SLC7A2	-
Module163	FOXC1	SRM	+
Module165	NR4A1	RPS6KA3	-
Module166	hsa-miR-105	APOOL	-
Module166	hsa-miR-105	EXOC6B	-
Module166	hsa-miR-105	HGD	-
Module166	hsa-miR-105	KLRC2	-
Module168	hsa-miR-610	MICAL2	-
Module169	AATF	POLR2J	+
Module169	AATF	CHEK2	-
Module169	POLR2J	AATF	+
Module17	hsa-miR-34b	EPHA5	-
Module17	hsa-miR-34b	LHX4	-
Module17	hsa-miR-34b	MYRIP	-
Module17	hsa-miR-645	INPP5B	-
Module170	CITED4	TFAP2A	+
Module170	GATA3	LGR6	+
Module170	GATA3	UNC45A	-
Module170	GTF3C4	GTF3C5	+
Module170	GTF3C5	GTF3C4	-
Module170	HMGN2	HMGN2	+
Module170	HMGN2	PRKCA	+
Module170	HTATIP2	NCOA5	-
Module170	PA2G4	PRKCA	-
Module170	TFAP2A	GTF3C4	+
Module170	TFAP2A	HMGN2	+
Module170	TFAP2A	PA2G4	+
Module170	TFAP2A	TFAP2A	+
Module170	TFAP2A	LGR6	-
Module170	TFAP2A	UNC45A	+
Module170	TFAP2A	NCOA5	+
Module170	TFAP2A	ABR	+
Module170	TFAP2A	AHCY	+
Module170	TFAP2A	AKR7A2	+
Module170	TFAP2A	ANKRD10	-
Module170	TFAP2A	ANXA2	+
Module170	TFAP2A	ANXA8	+
Module170	TFAP2A	ANXA8L2	+
Module170	TFAP2A	AP5S1	+
Module170	TFAP2A	ARHGAP17	+
Module170	TFAP2A	ARHGEF17	+
Module170	TFAP2A	ASF1B	+
Module170	TFAP2A	ASS1	-
Module170	TFAP2A	ATP1B2	+
Module170	TFAP2A	AZI2	-
Module170	TFAP2A	B4GALNT1	+
Module170	TFAP2A	BLOC1S1	+
Module170	TFAP2A	BOLA2	+
Module170	TFAP2A	C12orf52	+
Module170	TFAP2A	C14orf80	+
Module170	TFAP2A	C19orf10	-
Module170	TFAP2A	C1orf159	+
Module170	TFAP2A	C3orf37	+
Module170	TFAP2A	CAD	+
Module170	TFAP2A	CALM2	+
Module170	TFAP2A	CANT1	+
Module170	TFAP2A	CAPN5	-
Module170	TFAP2A	CARS2	+
Module170	TFAP2A	CCDC18	+
Module170	TFAP2A	CCDC43	+
Module170	TFAP2A	CCNF	+
Module170	TFAP2A	CD46	-
Module170	TFAP2A	CD97	+
Module170	TFAP2A	CDC42EP4	+
Module170	TFAP2A	CDH17	-
Module170	TFAP2A	CDK18	-
Module170	TFAP2A	CFD	-
Module170	TFAP2A	COQ2	+
Module170	TFAP2A	CPT2	+
Module170	TFAP2A	CRIP1	+
Module170	TFAP2A	CTSD	-
Module170	TFAP2A	DAZAP1	+
Module170	TFAP2A	DBNL	+
Module170	TFAP2A	DDX54	+
Module170	TFAP2A	DDX58	-
Module170	TFAP2A	DENND1A	-
Module170	TFAP2A	DHCR7	-
Module170	TFAP2A	DNM1L	+
Module170	TFAP2A	DOLK	+
Module170	TFAP2A	DSN1	+
Module170	TFAP2A	DUSP8	-
Module170	TFAP2A	EIF2A	-
Module170	TFAP2A	EIF4A3	+
Module170	TFAP2A	EIF6	+
Module170	TFAP2A	EPB41L2	+
Module170	TFAP2A	EPHB2	+
Module170	TFAP2A	FAM136A	+
Module170	TFAP2A	FAR1	+
Module170	TFAP2A	FGFR4	-
Module170	TFAP2A	FH	+
Module170	TFAP2A	FJX1	+
Module170	TFAP2A	GFPT1	-
Module170	TFAP2A	GPCPD1	-
Module170	TFAP2A	GPD1L	-
Module170	TFAP2A	GPR37	-
Module170	TFAP2A	HAGH	-
Module170	TFAP2A	HMOX1	+
Module170	TFAP2A	HPS6	+
Module170	TFAP2A	HSPA12A	+
Module170	TFAP2A	INF2	+
Module170	TFAP2A	KANK1	-
Module170	TFAP2A	KIAA0913	-
Module170	TFAP2A	KIAA1279	+
Module170	TFAP2A	KIF1C	+
Module170	TFAP2A	KLF3	-
Module170	TFAP2A	KLRC3	-
Module170	TFAP2A	KRT8	+
Module170	TFAP2A	LNX2	-
Module170	TFAP2A	LOC146336	-
Module170	TFAP2A	LOC399815	+
Module170	TFAP2A	LOC550112	-
Module170	TFAP2A	LOC81691	+
Module170	TFAP2A	LRRC26	+
Module170	TFAP2A	LY6E	+
Module170	TFAP2A	MAP3K12	-
Module170	TFAP2A	2013-03-01	+
Module170	TFAP2A	2013-03-05	+
Module170	TFAP2A	MED16	-
Module170	TFAP2A	METRN	+
Module170	TFAP2A	MIPEP	+
Module170	TFAP2A	MSL3	+
Module170	TFAP2A	MST4	-
Module170	TFAP2A	MT1A	+
Module170	TFAP2A	MT2A	+
Module170	TFAP2A	MTR	+
Module170	TFAP2A	MYOF	+
Module170	TFAP2A	NAP1L4	+
Module170	TFAP2A	NCAPD3	+
Module170	TFAP2A	NDC80	+
Module170	TFAP2A	NDUFA10	+
Module170	TFAP2A	NDUFAF4	+
Module170	TFAP2A	NEIL3	+
Module170	TFAP2A	NEK8	-
Module170	TFAP2A	NMRAL1	+
Module170	TFAP2A	NOXA1	-
Module170	TFAP2A	NPDC1	-
Module170	TFAP2A	NUBP2	+
Module170	TFAP2A	OIP5	+
Module170	TFAP2A	OSCP1	+
Module170	TFAP2A	P2RY2	+
Module170	TFAP2A	P2RY6	+
Module170	TFAP2A	P4HA1	-
Module170	TFAP2A	PCSK9	-
Module170	TFAP2A	PCYT2	-
Module170	TFAP2A	PDLIM7	+
Module170	TFAP2A	PFKFB3	+
Module170	TFAP2A	PKN3	+
Module170	TFAP2A	PLS1	-
Module170	TFAP2A	PLSCR4	-
Module170	TFAP2A	PMS2P5	+
Module170	TFAP2A	PPL	-
Module170	TFAP2A	PPP4R1L	-
Module170	TFAP2A	PRELID2	+
Module170	TFAP2A	PRIM2	+
Module170	TFAP2A	PSMB7	+
Module170	TFAP2A	PSMG1	+
Module170	TFAP2A	PTK6	-
Module170	TFAP2A	RAD51D	+
Module170	TFAP2A	RANGAP1	+
Module170	TFAP2A	RBM45	+
Module170	TFAP2A	RCCD1	+
Module170	TFAP2A	RECQL4	+
Module170	TFAP2A	RFXAP	+
Module170	TFAP2A	RILPL1	-
Module170	TFAP2A	RPL37	-
Module170	TFAP2A	RRAD	+
Module170	TFAP2A	RRM2	+
Module170	TFAP2A	SARS2	+
Module170	TFAP2A	SEMA3B	-
Module170	TFAP2A	SERGEF	-
Module170	TFAP2A	SETD9	+
Module170	TFAP2A	SKA2	+
Module170	TFAP2A	SLC19A1	+
Module170	TFAP2A	SLC25A10	+
Module170	TFAP2A	SLC25A38	-
Module170	TFAP2A	SLC25A42	-
Module170	TFAP2A	SLC2A8	+
Module170	TFAP2A	SLC45A4	-
Module170	TFAP2A	SLPI	-
Module170	TFAP2A	SNORA65	+
Module170	TFAP2A	SNRPA1	+
Module170	TFAP2A	SNRPB2	+
Module170	TFAP2A	SPAG4	-
Module170	TFAP2A	SSNA1	+
Module170	TFAP2A	SSSCA1	+
Module170	TFAP2A	ST6GALNAC4	-
Module170	TFAP2A	STARD4	-
Module170	TFAP2A	TACO1	+
Module170	TFAP2A	TECR	-
Module170	TFAP2A	THEM4	+
Module170	TFAP2A	THOC5	+
Module170	TFAP2A	TIMP4	-
Module170	TFAP2A	TM2D1	-
Module170	TFAP2A	TMC6	-
Module170	TFAP2A	TMEM105	-
Module170	TFAP2A	TMEM14B	+
Module170	TFAP2A	TMEM246	-
Module170	TFAP2A	TMEM38A	-
Module170	TFAP2A	TPK1	-
Module170	TFAP2A	TRIM47	+
Module170	TFAP2A	TTC8	+
Module170	TFAP2A	UNKL	+
Module170	TFAP2A	VAV2	+
Module170	TFAP2A	VDAC1	+
Module170	TFAP2A	VPS13C	-
Module170	TFAP2A	VSIG10	+
Module170	TFAP2A	WDR18	+
Module170	TFAP2A	WDR53	+
Module170	TFAP2A	XPO6	+
Module170	TFAP2A	XXYLT1	+
Module170	TFAP2A	ZNF326	+
Module170	TFAP2A	ZNF689	+
Module171	BACH1	ANXA10	-
Module171	BACH1	CAST	+
Module171	BACH1	COL5A1	-
Module171	BACH1	LINC00152	-
Module171	BACH1	NGF	-
Module171	BACH1	PLEC	-
Module171	BACH1	RASSF4	+
Module171	BACH1	RIT1	+
Module171	BACH1	S100A3	-
Module171	BACH1	SPATA18	+
Module171	BCL6	JUND	+
Module171	CALCOCO1	FOSL1	+
Module171	FOS	JUND	-
Module171	FOS	ANXA10	-
Module171	FOS	CIRBP	-
Module171	FOS	C16orf79	-
Module171	FOS	CACYBP	-
Module171	FOS	CAMTA1	-
Module171	FOS	CAPN2	+
Module171	FOS	CARS	-
Module171	FOS	CCDC88B	-
Module171	FOS	CKS1B	-
Module171	FOS	CLCN6	-
Module171	FOS	DRAP1	-
Module171	FOS	EFTUD2	-
Module171	FOS	FAM198B	-
Module171	FOS	FAM69B	-
Module171	FOS	GKN1	+
Module171	FOS	GPC1	-
Module171	FOS	GPR108	-
Module171	FOS	HPDL	-
Module171	FOS	KDM3A	-
Module171	FOS	LINC00239	-
Module171	FOS	LOC541471	-
Module171	FOS	MAPK10	-
Module171	FOS	MMP3	+
Module171	FOS	NECAP1	+
Module171	FOS	NUP98	-
Module171	FOS	POLL	+
Module171	FOS	RAB26	-
Module171	FOS	RASA2	+
Module171	FOS	RHPN2	-
Module171	FOS	RNF217	-
Module171	FOS	RPL36A	+
Module171	FOS	RPN2	+
Module171	FOS	SFRP4	-
Module171	FOS	SLC50A1	-
Module171	FOS	STK3	-
Module171	FOS	STOML2	+
Module171	FOS	TUBA4A	-
Module171	FOS	TUBB4B	-
Module171	FOS	TUBB6	-
Module171	FOS	UBXN6	+
Module171	FOS	WRAP53	-
Module171	FOS	XYLT1	-
Module171	FOSB	CAPN12	-
Module171	FOSB	FAM131C	-
Module171	FOSB	PDE8A	-
Module171	FOSB	PPP2R1B	+
Module171	FOSB	ZC3H12A	-
Module171	FOSB	BEND6	-
Module171	FOSB	KCNH3	-
Module171	FOSB	hsa-miR-1197	-
Module171	FOSL1	BCL6	-
Module171	FOSL1	CALCOCO1	-
Module171	FOSL1	FOSL1	+
Module171	FOSL1	ANXA10	+
Module171	FOSL1	CAST	-
Module171	FOSL1	CIRBP	+
Module171	FOSL1	LINC00152	+
Module171	FOSL1	NGF	+
Module171	FOSL1	PLEC	+
Module171	FOSL1	TBC1D17	-
Module171	FOSL1	ANO1	+
Module171	FOSL1	DRAP1	+
Module171	FOSL1	DVL2	-
Module171	FOSL1	EFTUD2	+
Module171	FOSL1	ERBB3	-
Module171	FOSL1	HPDL	+
Module171	FOSL1	KIAA1199	-
Module171	FOSL1	MAPK10	-
Module171	FOSL1	ME1	-
Module171	FOSL1	MPP5	+
Module171	FOSL1	NUP98	+
Module171	FOSL1	OLR1	+
Module171	FOSL1	PGM5	-
Module171	FOSL1	PLEKHG4	-
Module171	FOSL1	SFRP4	+
Module171	FOSL1	SLC22A18	-
Module171	FOSL1	TFPI2	+
Module171	FOSL1	TUBA4A	+
Module171	FOSL1	TUBB3	+
Module171	FOSL1	TUBB4B	+
Module171	FOSL1	TUBB6	+
Module171	FOSL1	ZNF207	+
Module171	FOSL1	ZNF703	-
Module171	FOSL1	BUD31	+
Module171	FOSL1	C11orf51	+
Module171	FOSL1	CCNG1	-
Module171	FOSL1	FAM214A	-
Module171	FOSL1	JRK	+
Module171	FOSL1	KRT16	+
Module171	FOSL1	MAP2	-
Module171	FOSL1	NISCH	-
Module171	FOSL1	NPR2	-
Module171	FOSL1	PLP2	+
Module171	FOSL1	PROCR	+
Module171	FOSL1	PTPRR	-
Module171	FOSL1	RIN1	+
Module171	FOSL1	UBXN4	-
Module171	FOSL1	USO1	-
Module171	FOSL1	VAPA	+
Module171	ING1	SFN	+
Module171	JUN	SH3BGRL3	-
Module171	JUN	CARS	+
Module171	JUN	CCDC88B	+
Module171	JUN	CLCN6	+
Module171	JUN	DRAP1	-
Module171	JUN	FAM131C	+
Module171	JUN	KIAA1199	+
Module171	JUN	MAPK1	+
Module171	JUN	PLEKHG4	+
Module171	JUN	SLC50A1	+
Module171	JUN	TUBB3	-
Module171	JUN	BEND6	+
Module171	JUN	CCNG1	+
Module171	JUN	NPR2	-
Module171	JUN	PLP2	-
Module171	JUN	USO1	+
Module171	JUN	C1orf74	-
Module171	JUN	NAT1	-
Module171	JUN	NAT9	+
Module171	JUN	NSUN5P2	+
Module171	JUN	SLC25A45	+
Module171	JUN	TSPAN15	-
Module171	JUN	hsa-miR-1266	+
Module171	JUNB	DDR1	-
Module171	JUNB	HPDL	-
Module171	JUNB	PLEKHG4	-
Module171	JUNB	ZC3H12A	-
Module171	JUND	S100A3	-
Module171	JUND	C16orf79	+
Module171	JUND	CAMTA1	+
Module171	JUND	CAPN12	+
Module171	JUND	CAPN2	-
Module171	JUND	CPNE8	+
Module171	JUND	DDR1	+
Module171	JUND	DVL2	+
Module171	JUND	ERBB3	+
Module171	JUND	FAM131C	+
Module171	JUND	FAM198B	+
Module171	JUND	GKN1	-
Module171	JUND	GPR108	+
Module171	JUND	KDM3A	+
Module171	JUND	MALT1	-
Module171	JUND	MMP3	-
Module171	JUND	OLR1	+
Module171	JUND	PDE8A	+
Module171	JUND	PPP2R1B	-
Module171	JUND	RAB26	+
Module171	JUND	RPL36A	-
Module171	JUND	SFN	-
Module171	JUND	SLC50A1	+
Module171	JUND	STK3	+
Module171	JUND	STOML2	-
Module171	JUND	XYLT1	+
Module171	JUND	ZC3H12A	+
Module171	JUND	ZNF207	-
Module171	JUND	SNCG	-
Module171	JUND	BUD31	+
Module171	JUND	C11orf51	-
Module171	JUND	FAM214A	+
Module171	JUND	MAP2	+
Module171	JUND	PTPRR	-
Module171	JUND	RIN1	+
Module171	JUND	VAPA	-
Module171	JUND	FAM190B	+
Module171	JUND	RPP40	-
Module171	JUND	SGK2	-
Module171	JUND	ANAPC5	-
Module171	JUND	GSTP1	-
Module171	JUND	KIF14	-
Module171	JUND	KRTAP4-1	+
Module171	JUND	PSMC1	-
Module171	JUND	hsa-miR-302a*	+
Module171	NKD2	DVL2	+
Module171	TRIM25	SFN	-
Module172	ARNTL	RORC	+
Module172	EWSR1	EWSR1	-
Module172	EWSR1	HMGA1	-
Module172	EWSR1	BNIP3L	-
Module172	EWSR1	CPSF6	+
Module172	EWSR1	HSPA2	+
Module172	EWSR1	KRR1	+
Module172	EWSR1	MNS1	+
Module172	EWSR1	NDRG1	+
Module172	EWSR1	NDUFB1	+
Module172	EWSR1	PRTFDC1	+
Module172	EWSR1	TPGS2	+
Module172	HMGA1	EWSR1	+
Module172	ILF3	NDRG1	-
Module172	RORC	ARNTL	+
Module172	RUVBL2	NDRG1	+
Module172	RUVBL2	EXOSC10	+
Module172	RUVBL2	FDFT1	-
Module172	ZEB1	HMGA1	-
Module172	ZEB1	RORC	+
Module172	ZEB1	CAB39L	+
Module172	ZEB1	JPH1	+
Module172	ZEB1	PDZD3	+
Module172	ZEB1	PLD5	+
Module172	ZEB1	RPN1	+
Module172	ZEB1	TTLL6	+
Module172	ZEB1	YIPF6	+
Module173	CEBPA	CEBPD	-
Module173	CEBPA	ATAD2	+
Module173	CEBPA	C12orf57	-
Module173	CEBPA	C6orf1	-
Module173	CEBPA	F3	+
Module173	CEBPA	FLJ20021	-
Module173	CEBPA	IGFBP1	-
Module173	CEBPA	LIG1	+
Module173	CEBPA	MANF	-
Module173	CEBPA	PPAPDC1B	-
Module173	CEBPA	PPP1R14A	+
Module173	CEBPA	PSAT1	-
Module173	CEBPA	PTPN21	-
Module173	CEBPA	RNF214	-
Module173	CEBPA	ZNF22	-
Module173	CEBPB	CEBPD	+
Module173	CEBPB	JUP	+
Module173	CEBPB	TRIM28	-
Module173	CEBPB	ATAD2	-
Module173	CEBPB	MANF	+
Module173	CEBPB	ZNF22	+
Module173	CEBPB	ABCG1	+
Module173	CEBPB	AFP	-
Module173	CEBPB	ALB	+
Module173	CEBPB	ALDH3A2	-
Module173	CEBPB	ASGR1	+
Module173	CEBPB	C15orf42	-
Module173	CEBPB	C1RL	+
Module173	CEBPB	C1orf112	-
Module173	CEBPB	CCDC34	-
Module173	CEBPB	CCL5	-
Module173	CEBPB	CNTNAP2	+
Module173	CEBPB	COX16	-
Module173	CEBPB	CP	+
Module173	CEBPB	DHRS11	-
Module173	CEBPB	ELFN2	-
Module173	CEBPB	F8	+
Module173	CEBPB	FAM105B	-
Module173	CEBPB	HAL	+
Module173	CEBPB	HMGCS1	-
Module173	CEBPB	ISG20	+
Module173	CEBPB	LIX1L	+
Module173	CEBPB	LZTR1	+
Module173	CEBPB	MBD6	+
Module173	CEBPB	MYLK2	-
Module173	CEBPB	NCS1	-
Module173	CEBPB	PSMC3IP	-
Module173	CEBPB	SAPCD2	-
Module173	CEBPB	SETD1B	-
Module173	CEBPB	SHPK	-
Module173	CEBPB	SLC7A7	+
Module173	CEBPB	SLCO1B3	+
Module173	CEBPB	STX4	+
Module173	CEBPB	SYBU	+
Module173	CEBPB	SYTL2	-
Module173	CEBPB	ZC3H14	-
Module173	CEBPD	CEBPB	+
Module173	CEBPD	F3	-
Module173	CEBPD	HMGCS1	+
Module173	CEBPD	PTGS2	+
Module173	CEBPD	TF	+
Module173	CEBPD	ALOX5AP	-
Module173	CTR9	CNTNAP2	-
Module173	ETS2	ETS2	-
Module173	ETS2	KRT18	+
Module173	ETV4	ETS2	-
Module173	ETV4	IL8	+
Module173	ETV4	NRG1	-
Module173	ETV4	BDKRB1	+
Module173	ETV4	PTGS2	+
Module173	ETV4	MMP7	-
Module173	ETV4	PCSK6	-
Module173	ETV4	VIM	-
Module173	HIF1A	TCEB1	-
Module173	HIF1A	IGFBP1	+
Module173	HIF1A	ITGB2	+
Module173	HIF1A	TF	+
Module173	HIF1A	ERRFI1	+
Module173	HIF1A	GPX3	-
Module173	HIF1A	HK2	+
Module173	HIF1A	HOOK2	+
Module173	HIF1A	NT5E	+
Module173	HIF1A	PPT1	-
Module173	HIF1A	VEGFA	+
Module173	IRF5	CCL5	+
Module173	JUP	CCND1	-
Module173	NFKB2	CCND1	-
Module173	NFKB2	IL8	-
Module173	NFKB2	CCL5	-
Module173	NFKB2	FAHD1	+
Module173	NFKB2	HSD17B2	-
Module173	NFKB2	IL27RA	+
Module173	NFKB2	RRS1	+
Module173	NFKB2	STARD13	+
Module173	NFKB2	hsa-miR-1227	+
Module173	NR2F2	MANF	+
Module173	NR2F2	RNF5P1	+
Module173	TCEB1	HIF1A	-
Module173	TRIM28	CEBPB	-
Module173	ZNF384	VIM	+
Module173	hsa-miR-191	CEBPB	-
Module173	hsa-miR-191	ALB	-
Module173	hsa-miR-191	PDE6D	-
Module173	hsa-miR-191	REPS1	-
Module174	ASH2L	MEN1	-
Module174	BRCA2	FHIT	-
Module174	CHAF1A	CHAF1A	+
Module174	CHAF1A	BLM	+
Module174	CHAF1A	CHAF1B	+
Module174	CSDA	CDK4	+
Module174	ETS1	SMAD3	+
Module174	ETS1	CDK4	+
Module174	ETS1	AXL	+
Module174	ETS1	HPSE	+
Module174	ETS1	ITGAX	-
Module174	HMG20B	BRCA2	-
Module174	MBD1	CHAF1A	+
Module174	MEN1	SMAD3	+
Module174	SMAD3	MEN1	+
Module174	SMAD3	TFE3	-
Module174	SMAD3	CDC25A	+
Module174	SMAD3	COL7A1	-
Module174	SMAD3	SF3A1	+
Module174	TFE3	TFE3	-
Module174	TP53BP1	BLM	-
Module174	ZNF408	CHAF1A	+
Module174	hsa-miR-886-5p	COL7A1	-
Module174	hsa-miR-886-5p	SEMA4A	-
Module175	CTNNB1	FSCN1	+
Module175	CTNNB1	PTPRF	+
Module175	DLX2	NCOA2	-
Module176	BHLHE40	BHLHE40	-
Module176	BHLHE40	CCDC86	+
Module176	BHLHE40	DAGLB	-
Module176	BHLHE40	FOXRED2	-
Module176	BHLHE40	TMEM116	-
Module176	BHLHE40	TMEM194A	-
Module176	BHLHE40	TMEM55B	-
Module176	BHLHE40	ZCWPW1	-
Module176	EIF5B	EIF1AX	-
Module176	MXI1	BHLHE40	+
Module176	MXI1	CCDC86	-
Module176	MXI1	TMEM116	+
Module176	MXI1	TMEM55B	+
Module176	MXI1	ZCWPW1	+
Module176	MXI1	EIF1AX	-
Module176	MXI1	ACY3	+
Module176	MXI1	ANKRD34A	+
Module176	MXI1	APOC1	+
Module176	MXI1	ARHGDIA	-
Module176	MXI1	ATAD3B	-
Module176	MXI1	ATHL1	+
Module176	MXI1	BCKDHA	+
Module176	MXI1	C12orf43	-
Module176	MXI1	C17orf59	+
Module176	MXI1	CDKN2D	+
Module176	MXI1	CLIC4	+
Module176	MXI1	COTL1	-
Module176	MXI1	CPA4	-
Module176	MXI1	DOCK6	+
Module176	MXI1	EHMT2	-
Module176	MXI1	ENO3	+
Module176	MXI1	EPB41L4A-AS1	+
Module176	MXI1	EVI5L	+
Module176	MXI1	FAM174B	+
Module176	MXI1	HRAS	-
Module176	MXI1	HSP90B1	+
Module176	MXI1	LENG1	+
Module176	MXI1	LPCAT1	-
Module176	MXI1	LYAR	-
Module176	MXI1	MLXIPL	+
Module176	MXI1	MMAB	+
Module176	MXI1	MRPL20	-
Module176	MXI1	MTHFD1	-
Module176	MXI1	MXD3	-
Module176	MXI1	NEU1	+
Module176	MXI1	OPRL1	+
Module176	MXI1	PIGP	+
Module176	MXI1	PLA2G4A	+
Module176	MXI1	PPAT	-
Module176	MXI1	PPIA	-
Module176	MXI1	RAB17	+
Module176	MXI1	RFX7	+
Module176	MXI1	RPS6KA4	-
Module176	MXI1	RPUSD1	-
Module176	MXI1	RRAGB	+
Module176	MXI1	RRNAD1	+
Module176	MXI1	SCD	+
Module176	MXI1	SLC16A3	+
Module176	MXI1	SLC26A11	+
Module176	MXI1	SLC2A13	+
Module176	MXI1	SLC41A3	+
Module176	MXI1	SLC6A15	+
Module176	MXI1	SNORA62	-
Module176	MXI1	SNORD68	-
Module176	MXI1	ST6GAL1	+
Module176	MXI1	STARD10	+
Module176	MXI1	TBKBP1	+
Module176	MXI1	TEAD4	-
Module176	MXI1	TMEM192	+
Module176	MXI1	TRAPPC6A	+
Module176	MXI1	TTLL12	-
Module176	MXI1	TUBG2	+
Module176	MXI1	TXNRD2	-
Module176	MXI1	VKORC1L1	-
Module176	MXI1	VTN	+
Module176	MXI1	WDSUB1	+
Module176	MXI1	ZBTB7C	+
Module176	MXI1	ZSCAN2	+
Module176	MXI1	hsa-miR-1255b	-
Module176	MXI1	hsa-miR-26a-2*	-
Module176	TFAP4	EHMT2	-
Module176	TFAP4	ENO3	+
Module176	TFAP4	RPUSD1	-
Module176	TFAP4	SCD	+
Module176	TFAP4	C10orf2	+
Module176	TFAP4	C17orf65	+
Module176	TFAP4	CYB5D1	+
Module176	TFAP4	ENDOG	+
Module176	TFAP4	FOXQ1	-
Module176	TFAP4	PCBP4	-
Module176	TFAP4	SNORD36A	+
Module177	AR	NR3C2	-
Module177	NR3C2	PTGES3	-
Module177	PPARG	CCDC51	+
Module177	PPARG	DNAJA2	+
Module177	PPARG	HOXB2	+
Module177	PPARG	KIAA0922	+
Module177	PPARG	MANBAL	+
Module177	PPARG	SAPCD1	+
Module177	PPARG	VSIG10L	-
Module177	PPARG	ZNF142	+
Module177	hsa-miR-628-3p	PTGES3	-
Module177	hsa-miR-628-3p	KIAA0922	-
Module178	CDC5L	TTF2	+
Module178	CDC5L	C18orf32	-
Module178	GTF2I	GTF2I	+
Module178	GTF2I	PIAS2	+
Module178	HDAC2	MBD2	+
Module178	HDAC2	PHB2	+
Module178	HDAC2	RBBP7	+
Module178	HDAC2	BRMS1	+
Module178	HDAC2	BRMS1L	+
Module178	HDAC2	SUV39H1	+
Module178	HDAC3	HDAC3	-
Module178	HDAC3	PHB2	-
Module178	HDAC3	PIAS2	+
Module178	HDAC3	SUV39H1	-
Module178	HIF1AN	HDAC3	-
Module178	PHB2	HDAC2	+
Module178	PHB2	HDAC3	+
Module178	PHB2	AKT1	+
Module178	PIAS2	HDAC3	+
Module178	SP100	UBE2I	-
Module178	SP3	HDAC2	-
Module178	STAT1	CWC25	-
Module178	STAT1	FAM84B	+
Module178	STAT1	HSP90AA1	-
Module178	STAT1	PSMA5	-
Module178	STAT1	SLC1A5	+
Module178	STAT1	SRPX2	+
Module178	STAT1	TRIM7	-
Module178	STAT1	hsa-miR-616*	-
Module178	STAT3	SLC1A5	-
Module178	STAT3	CSTF2T	-
Module178	STAT3	DAXX	-
Module178	STAT3	FOXM1	-
Module178	STAT3	KIF4A	-
Module178	STAT3	RAC1	-
Module178	TTF2	KIF4A	+
Module179	BRCA1	POLR2A	-
Module179	BRCA1	hsa-miR-146a	+
Module179	BRCA1	FANCD2	-
Module179	BRCA1	TOP2A	+
Module179	BRCA1	TUBB	+
Module179	BRCA1	XRCC1	-
Module179	DCP1A	UPF1	-
Module179	EGR1	DCP1A	-
Module179	EGR1	TUBB	-
Module179	EGR1	C1orf216	-
Module179	EGR1	CHTF18	-
Module179	EGR1	CYB561	+
Module179	EGR1	DYRK1A	+
Module179	EGR1	EEPD1	-
Module179	EGR1	FANCI	-
Module179	EGR1	IFITM1	-
Module179	EGR1	KIF15	-
Module179	EGR1	KLF6	-
Module179	EGR1	LRFN4	+
Module179	EGR1	LRRC14	-
Module179	EGR1	PDGFB	-
Module179	EGR1	PFKP	+
Module179	EGR1	PLXNB2	+
Module179	EGR1	RAP1GAP	-
Module179	EGR1	RNF11	-
Module179	EGR1	TAF1C	-
Module179	EGR1	TJP3	-
Module179	EGR1	USP36	-
Module179	EGR1	WTIP	+
Module179	EGR1	YWHAZ	-
Module179	EGR1	ZNF480	-
Module179	EGR1	ZNF643	-
Module179	EGR1	hsa-miR-155*	-
Module179	ENO1	YWHAZ	-
Module179	HMGN1	HMGN1	+
Module179	HMGN1	YWHAZ	+
Module179	POLR2A	BRCA1	+
Module179	POLR2A	UPF1	+
Module179	POLR2A	DHX9	+
Module179	POLR2A	CDK12	+
Module179	POLR2A	CPSF3	+
Module179	POLR2A	HNRNPF	+
Module179	POLR2K	BRCA1	+
Module179	POLR2K	POLR2K	+
Module179	RAD51	BRCA1	-
Module179	RAD51	RAD51	+
Module179	RAD51	FANCD2	+
Module179	RAD51	BCCIP	+
Module179	RAD51	RAD54L	+
Module179	RAD54B	RAD51	-
Module179	TGIF1	C17orf101	-
Module179	TGIF1	CD151	+
Module179	TGIF1	PLXNB2	-
Module179	TGIF1	RPRML	-
Module179	TGIF1	ZNF643	-
Module179	TGIF1	CLPX	+
Module179	TGIF1	TTC16	-
Module179	TGIF1	ZHX3	-
Module179	XAB2	POLR2A	+
Module179	ZNF350	BRCA1	-
Module179	ZNF350	RNF11	+
Module179	hsa-miR-220c	RAP1GAP	-
Module179	hsa-miR-220c	FAM46B	-
Module179	hsa-miR-220c	ZMYM5	-
Module179	hsa-miR-28-5p	BRCA1	-
Module179	hsa-miR-28-5p	CIT	-
Module179	hsa-miR-28-5p	RCC1	-
Module18	hsa-miR-362-5p	BCAT2	-
Module18	hsa-miR-362-5p	CDC73	-
Module18	hsa-miR-362-5p	DSG1	-
Module18	hsa-miR-938	CRYAB	-
Module18	hsa-miR-938	XCL1	-
Module18	hsa-miR-938	ZDHHC1	-
Module180	E2F1	TFDP1	+
Module180	E2F1	ADA	+
Module180	E2F1	AIF1L	+
Module180	E2F1	ATXN2L	-
Module180	E2F1	BRPF3	-
Module180	E2F1	CAV1	+
Module180	E2F1	CCNA2	+
Module180	E2F1	DAP	-
Module180	E2F1	GORAB	-
Module180	E2F1	KIAA0664	+
Module180	E2F1	KRT18P55	+
Module180	E2F1	NUP62	+
Module180	E2F1	hsa-miR-130a*	+
Module180	HDAC1	RBL1	-
Module180	HDAC1	TOP2B	-
Module180	KDM5A	RBL1	-
Module180	RBL1	RBL1	+
Module180	RBL1	TFDP1	+
Module180	RBL1	CCNA2	+
Module180	RBL1	RBBP9	+
Module180	TFDP1	RBL1	+
Module180	TFDP1	CAV1	+
Module180	TFDP1	CCNE1	+
Module181	EGR3	ACOT7	-
Module181	EGR3	ADSS	+
Module181	EGR3	AGAP3	-
Module181	EGR3	DCAF11	+
Module181	EGR3	FAM20B	-
Module181	EGR3	GPRIN1	-
Module181	EGR3	H2AFY	-
Module181	EGR3	HNRNPL	-
Module181	EGR3	LRP10	+
Module181	EGR3	MCMBP	-
Module181	EGR3	NOTO	+
Module181	EGR3	PNCK	+
Module181	EGR3	RANBP1	-
Module181	EGR3	SLC25A28	-
Module181	EGR3	SPATA2L	+
Module181	EGR3	TP53I11	+
Module181	HOXA10	PBX1	+
Module181	HOXA10	GMNN	+
Module181	PBX1	ACTR1A	+
Module181	PBX1	GINS2	+
Module181	PBX1	IRX5	+
Module181	PBX1	LHX2	+
Module181	PBX1	SMC6	+
Module181	SRF	PBX1	-
Module181	SRF	TCF3	-
Module181	SRF	hsa-miR-885-3p	-
Module181	SRF	ACOT7	+
Module181	SRF	HNRNPL	+
Module181	SRF	SLC25A28	+
Module181	SRF	CASP6	-
Module181	SRF	CFL1	-
Module181	SRF	CLPTM1L	-
Module181	SRF	CSTB	-
Module181	SRF	PYCARD	-
Module181	SRF	SLC6A2	-
Module181	SRF	SUCLG1	-
Module181	SRF	TPST2	-
Module181	SRF	UGT1A10	-
Module181	SRF	hsa-miR-1264	-
Module181	TCF3	TCF3	+
Module181	TCF3	LHX2	+
Module181	TCF3	CFL1	+
Module181	TCF3	AMHR2	+
Module181	TCF3	ATPAF1	+
Module181	TCF3	COPE	-
Module181	TCF3	GRB14	-
Module181	TCF3	KIAA1147	-
Module181	TCF3	KIAA1967	+
Module181	TCF3	LEPREL2	-
Module181	TCF3	RHOC	+
Module181	TCF3	RSPH3	-
Module181	TCF3	RUSC1	+
Module181	TCF3	SMTN	+
Module181	TCF3	SYVN1	-
Module181	TCF3	TMEM106C	+
Module181	TCF3	TMEM178	-
Module181	TCF3	YARS2	+
Module181	TCF3	ZMAT2	+
Module181	TCF3	hsa-miR-1286	+
Module181	TCF3	hsa-miR-141*	+
Module181	TCF3	hsa-miR-518c*	+
Module181	hsa-miR-885-3p	SMOX	-
Module182	CENPB	CENPB	+
Module182	CENPB	PARP1	+
Module182	ILF2	PRKDC	+
Module182	MED6	MED25	+
Module182	NAA15	XRCC5	+
Module182	NAA15	XRCC6	+
Module182	NFKB1	CSRP1	+
Module182	NFKB1	NUP153	-
Module182	NFKB1	PLAU	+
Module182	NFKB1	SDC4	+
Module182	PARP1	CENPB	-
Module182	PARP1	MED6	+
Module182	PARP1	PRKDC	+
Module182	PARP1	BUB3	+
Module182	PARP1	CENPA	+
Module182	PARP1	PCNA	+
Module182	PAWR	PRKCZ	+
Module182	PTMA	PCNA	+
Module182	RELA	CSRP1	+
Module182	RELA	PLAU	+
Module182	RELA	SDC4	+
Module182	RELA	PRKCZ	-
Module182	RELA	HIP1	-
Module182	RELA	KSR1	-
Module182	RELA	TERT	+
Module182	RELA	TNFAIP2	+
Module182	SUB1	SUB1	+
Module182	SUB1	CSTF2	+
Module182	USF2	USF2	+
Module182	XRCC5	NAA15	+
Module182	XRCC5	PARP1	+
Module182	XRCC5	XRCC5	+
Module182	XRCC5	XRCC6	+
Module182	XRCC5	PCNA	+
Module182	XRCC5	TERT	+
Module182	XRCC5	NBN	+
Module182	XRCC5	POLE	+
Module182	XRCC5	SGOL1	+
Module182	XRCC6	PARP1	-
Module182	XRCC6	XRCC5	-
Module182	XRCC6	TERT	-
Module182	XRCC6	ATP6V1E1	-
Module182	XRCC6	CDCA5	+
Module182	XRCC6	CHEK1	+
Module182	XRCC6	MRE11A	+
Module182	XRCC6	NHP2L1	+
Module182	XRCC6	POR	-
Module183	TLX2	ADCY1	+
Module183	TLX2	C17orf76-AS1	+
Module183	TLX2	GPATCH4	-
Module183	TLX2	OSBPL7	+
Module184	CBX3	CBX1	+
Module184	CBX3	MKI67	+
Module184	HNRNPK	HNRNPK	+
Module184	HNRNPK	RBMX	+
Module184	RBMX	HNRNPK	-
Module184	RBMX	TRA2B	+
Module184	REST	TRA2B	-
Module184	REST	FAXC	-
Module184	REST	MLH1	-
Module184	REST	SKA3	-
Module184	REST	SPR	-
Module184	REST	TCEANC2	-
Module184	REST	TTPAL	-
Module184	TAF4	CBX3	+
Module184	TBP	HNRNPK	+
Module184	TBP	TAF5	+
Module184	TBP	CSHL1	-
Module184	TBP	FAM76B	+
Module184	TBP	GLMN	+
Module184	TBP	MAPRE1	+
Module184	TBP	MT1X	+
Module184	TBP	NRGN	+
Module184	TBP	PABPC4	+
Module184	TBP	POP5	+
Module184	TBP	SDHC	+
Module184	TBP	TUBA1A	+
Module184	hsa-miR-200b	HNRNPK	-
Module184	hsa-miR-200b	MAPRE1	-
Module184	hsa-miR-200b	BNC2	-
Module184	hsa-miR-200b	LAMC1	-
Module184	hsa-miR-200b	MSANTD2	-
Module184	hsa-miR-200b	NEDD1	-
Module184	hsa-miR-200b	SMCR7L	-
Module184	hsa-miR-200b	SUSD5	-
Module184	hsa-miR-29c	TCEANC2	-
Module184	hsa-miR-29c	MAPRE1	-
Module184	hsa-miR-29c	ENTPD7	-
Module184	hsa-miR-29c	ISLR2	-
Module184	hsa-miR-29c	MAP2K6	-
Module184	hsa-miR-29c	MAPRE2	-
Module184	hsa-miR-29c	OTUD7A	-
Module184	hsa-miR-29c	TMEM176A	-
Module184	hsa-miR-29c	TRAF4	-
Module184	hsa-miR-29c	XPO5	-
Module185	ESPL1	PTTG1	+
Module185	HNF1A	SRC	-
Module185	IKBKB	IKBKB	+
Module185	IKBKB	SRC	+
Module185	IKBKB	FANCA	-
Module185	IKBKB	IKBKAP	-
Module185	KHDRBS1	KHDRBS1	+
Module185	KHDRBS1	RAPSN	+
Module185	NFKBIA	IKBKB	-
Module185	NFKBIA	SRC	-
Module185	NFKBIA	IKBKAP	+
Module185	NFYB	ESPL1	+
Module185	NFYB	CDC23	+
Module185	NFYB	SLC26A9	-
Module185	NFYB	STARD7	+
Module185	PTTG1	CDC23	-
Module185	PTTG1	ANAPC1	+
Module185	PTTG1	ANAPC4	+
Module185	PTTG1	CDC20	+
Module185	PTTG1	PTTG1IP	-
Module185	STAT5B	STAT5B	+
Module185	STAT5B	SRC	+
Module185	STAT5B	PTTG1IP	+
Module185	STAT5B	CISH	+
Module185	STAT5B	ELP2	+
Module185	STAT5B	EPOR	+
Module186	E2F6	MCM3	-
Module186	E2F6	MCM4	-
Module186	E2F6	MCM5	-
Module186	E2F6	MCM7	-
Module186	E2F6	APBB2	+
Module186	E2F6	CCT3	-
Module186	E2F6	CLK3	+
Module186	E2F6	CNNM3	-
Module186	E2F6	CRABP1	+
Module186	E2F6	CTDSP1	+
Module186	E2F6	DIAPH1	-
Module186	E2F6	MCM10	-
Module186	E2F6	RCOR2	+
Module186	E2F6	RPA2	-
Module186	E2F6	SLC16A2	-
Module186	E2F6	TRAF3	-
Module186	E2F6	UHRF1	-
Module186	GTF2F1	CTDSP1	-
Module186	MCM2	MCM2	+
Module186	MCM2	MCM3	+
Module186	MCM2	MCM4	+
Module186	MCM2	MCM5	+
Module186	MCM2	MCM6	+
Module186	MCM2	MCM10	+
Module186	MCM2	CCNB2	+
Module186	MCM2	CDC6	+
Module186	MCM2	CDC7	+
Module186	MCM2	ORC1	+
Module186	MCM2	ORC3	+
Module186	MCM2	PLK1	+
Module186	MCM2	RPA1	+
Module186	MCM3	HAUS1	+
Module186	MCM4	MCM2	+
Module186	MCM4	MCM3	+
Module186	MCM4	MCM4	+
Module186	MCM4	MCM6	+
Module186	MCM4	MCM7	+
Module186	MCM4	CDC45	+
Module186	MCM4	CDC7	+
Module186	MCM4	ORC1	+
Module186	MCM4	ORC3	+
Module186	MCM4	ORC5	+
Module186	MCM5	MCM2	-
Module186	MCM5	MCM3	-
Module186	MCM5	MCM7	-
Module186	MCM5	RPA2	-
Module186	MCM5	CDC45	-
Module186	MCM5	CDC7	-
Module186	MCM5	ORC1	-
Module186	MCM5	ORC3	-
Module186	MCM5	ORC5	-
Module186	MCM6	MCM2	-
Module186	MCM6	MCM3	-
Module186	MCM6	MCM4	-
Module186	MCM6	MCM6	-
Module186	MCM6	MCM10	-
Module186	MCM6	CDC45	-
Module186	MCM6	CDC7	-
Module186	MCM6	ORC3	-
Module186	MCM6	ORC5	-
Module186	MCM6	CDT1	+
Module186	NFE2L1	MCM7	+
Module186	NFE2L1	CDC45	+
Module186	NFE2L1	C10orf11	-
Module186	NFE2L1	LAS1L	+
Module186	ORC2	ORC3	-
Module186	ORC2	RPA1	-
Module186	VHL	CCT3	+
Module186	VHL	PSMC3	+
Module187	CTDSPL	CDK9	+
Module187	E2F2	CTDSPL	+
Module187	E2F2	ABHD10	-
Module187	E2F2	AGBL5	-
Module187	E2F2	AKAP13	+
Module187	E2F2	ARF3	-
Module187	E2F2	ARHGAP1	-
Module187	E2F2	ARHGAP11A	-
Module187	E2F2	ARSJ	-
Module187	E2F2	ATL3	-
Module187	E2F2	ATP5J	-
Module187	E2F2	BLVRA	-
Module187	E2F2	C17orf67	+
Module187	E2F2	C19orf54	+
Module187	E2F2	C21orf58	+
Module187	E2F2	C7orf61	+
Module187	E2F2	C9orf86	-
Module187	E2F2	CA2	+
Module187	E2F2	CBFA2T2	+
Module187	E2F2	CBLB	+
Module187	E2F2	CD3EAP	-
Module187	E2F2	CDCA3	+
Module187	E2F2	CDH2	-
Module187	E2F2	CDK5R1	-
Module187	E2F2	CHCHD7	-
Module187	E2F2	CHST14	-
Module187	E2F2	CIDECP	+
Module187	E2F2	CIRH1A	-
Module187	E2F2	CRADD	+
Module187	E2F2	CSRP2	-
Module187	E2F2	CYP2R1	+
Module187	E2F2	DCTPP1	-
Module187	E2F2	DLG3	+
Module187	E2F2	DTL	-
Module187	E2F2	EHBP1	+
Module187	E2F2	EIF4A2	+
Module187	E2F2	EMC6	-
Module187	E2F2	FAM72B	-
Module187	E2F2	FANCG	-
Module187	E2F2	FBXO2	+
Module187	E2F2	FBXW4	+
Module187	E2F2	FOXRED1	-
Module187	E2F2	FZD9	+
Module187	E2F2	GAPDH	-
Module187	E2F2	GCH1	+
Module187	E2F2	GEN1	-
Module187	E2F2	GLB1L2	+
Module187	E2F2	GMPPB	+
Module187	E2F2	GPAA1	-
Module187	E2F2	GPR19	+
Module187	E2F2	GPRC5B	-
Module187	E2F2	GRWD1	-
Module187	E2F2	GTF3C2	-
Module187	E2F2	H2AFX	-
Module187	E2F2	HAUS8	-
Module187	E2F2	HERC2P2	-
Module187	E2F2	HIST1H2BC	-
Module187	E2F2	HNRNPA0	-
Module187	E2F2	HNRNPUL1	-
Module187	E2F2	HNRPDL	+
Module187	E2F2	HORMAD1	+
Module187	E2F2	IPO11	-
Module187	E2F2	IPO4	-
Module187	E2F2	IQCK	+
Module187	E2F2	KLHDC3	-
Module187	E2F2	KLHL35	-
Module187	E2F2	LIN52	+
Module187	E2F2	LIN54	-
Module187	E2F2	LINGO2	-
Module187	E2F2	LOC284023	+
Module187	E2F2	LOC285074	+
Module187	E2F2	LOC375295	-
Module187	E2F2	LOC400027	-
Module187	E2F2	LRTOMT	-
Module187	E2F2	MAGOH	-
Module187	E2F2	MAP7D1	-
Module187	E2F2	MELK	-
Module187	E2F2	MEPCE	-
Module187	E2F2	METTL3	-
Module187	E2F2	MIS12	+
Module187	E2F2	MRPL24	-
Module187	E2F2	MRTO4	-
Module187	E2F2	MYCN	+
Module187	E2F2	N4BP2L1	+
Module187	E2F2	NAA50	-
Module187	E2F2	NASP	-
Module187	E2F2	NES	-
Module187	E2F2	NFATC2IP	-
Module187	E2F2	NHLRC2	-
Module187	E2F2	NIPBL	+
Module187	E2F2	NMT2	-
Module187	E2F2	NPEPL1	-
Module187	E2F2	NSFL1C	-
Module187	E2F2	NUP155	-
Module187	E2F2	NXT2	-
Module187	E2F2	PAN2	+
Module187	E2F2	PANK2	+
Module187	E2F2	PDE4B	+
Module187	E2F2	PKMYT1	-
Module187	E2F2	POLD3	-
Module187	E2F2	POLE2	+
Module187	E2F2	PPIG	-
Module187	E2F2	PPM1D	+
Module187	E2F2	PRPF38A	-
Module187	E2F2	PRPS2	-
Module187	E2F2	PXMP2	-
Module187	E2F2	RASGRP3	+
Module187	E2F2	RPL29	-
Module187	E2F2	RQCD1	-
Module187	E2F2	RTN4R	+
Module187	E2F2	SCYL3	+
Module187	E2F2	SETD8	-
Module187	E2F2	SIVA1	-
Module187	E2F2	SLC10A7	+
Module187	E2F2	SLC12A2	+
Module187	E2F2	SLC22A23	+
Module187	E2F2	SLC30A1	-
Module187	E2F2	SLC35A3	+
Module187	E2F2	SLC39A14	+
Module187	E2F2	SMARCE1	-
Module187	E2F2	SMC3	-
Module187	E2F2	SMS	-
Module187	E2F2	SPRY2	+
Module187	E2F2	SRSF7	-
Module187	E2F2	SSBP4	-
Module187	E2F2	STMN1	-
Module187	E2F2	SUMO3	-
Module187	E2F2	TACC3	-
Module187	E2F2	TAF5L	-
Module187	E2F2	TAS2R38	+
Module187	E2F2	TMEM92	+
Module187	E2F2	TMPO	-
Module187	E2F2	TOMM40	-
Module187	E2F2	TRAPPC4	+
Module187	E2F2	TSPAN7	+
Module187	E2F2	TTI1	-
Module187	E2F2	UBR7	-
Module187	E2F2	WDR62	-
Module187	E2F2	WHSC1L1	+
Module187	E2F2	ZBTB4	+
Module187	E2F2	ZNF524	+
Module187	E2F2	ZNF653	+
Module187	E2F5	AKAP13	-
Module187	E2F5	ARHGAP1	+
Module187	E2F5	C19orf54	-
Module187	E2F5	C7orf61	-
Module187	E2F5	CA2	-
Module187	E2F5	CDH2	+
Module187	E2F5	CHST14	+
Module187	E2F5	CYP2R1	+
Module187	E2F5	EHBP1	-
Module187	E2F5	FAM72B	+
Module187	E2F5	FANCG	+
Module187	E2F5	GPR19	+
Module187	E2F5	GPRC5B	-
Module187	E2F5	HIST1H2BC	+
Module187	E2F5	HNRPDL	-
Module187	E2F5	KLHDC3	+
Module187	E2F5	LOC284023	-
Module187	E2F5	LOC375295	+
Module187	E2F5	LRTOMT	+
Module187	E2F5	MAP7D1	+
Module187	E2F5	MELK	+
Module187	E2F5	MIS12	-
Module187	E2F5	NFATC2IP	+
Module187	E2F5	NSFL1C	+
Module187	E2F5	PAN2	-
Module187	E2F5	PDE4B	-
Module187	E2F5	PKMYT1	+
Module187	E2F5	POLD3	+
Module187	E2F5	PPM1D	+
Module187	E2F5	PXMP2	+
Module187	E2F5	SIVA1	+
Module187	E2F5	SLC22A23	-
Module187	E2F5	SLC39A14	-
Module187	E2F5	SMARCE1	+
Module187	E2F5	SPRY2	-
Module187	E2F5	SSBP4	+
Module187	E2F5	TSPAN7	-
Module187	E2F5	UBR7	+
Module187	E2F5	ZBTB4	+
Module187	E2F5	MAFA	+
Module187	E2F5	MCFD2	+
Module187	E2F5	NOTCH2NL	-
Module187	E2F5	RPL15	+
Module187	E2F5	SLC20A1	+
Module187	E2F5	TCEAL5	+
Module187	E2F5	ZNF444	+
Module187	E2F5	hsa-miR-1324	-
Module187	E2F5	hsa-miR-196a*	-
Module187	E2F5	hsa-miR-320c	-
Module187	E2F7	CTDSPL	-
Module187	E2F7	ABHD10	+
Module187	E2F7	AGBL5	+
Module187	E2F7	AKAP13	-
Module187	E2F7	ARF3	+
Module187	E2F7	ARHGAP1	+
Module187	E2F7	ARHGAP11A	+
Module187	E2F7	ARSJ	+
Module187	E2F7	ATL3	+
Module187	E2F7	ATP5J	+
Module187	E2F7	C17orf67	-
Module187	E2F7	C19orf54	-
Module187	E2F7	C7orf61	-
Module187	E2F7	C9orf86	+
Module187	E2F7	CA2	-
Module187	E2F7	CBFA2T2	-
Module187	E2F7	CBLB	-
Module187	E2F7	CD3EAP	+
Module187	E2F7	CDH2	+
Module187	E2F7	CDK5R1	+
Module187	E2F7	CHCHD7	+
Module187	E2F7	CHST14	+
Module187	E2F7	CIDECP	-
Module187	E2F7	CIRH1A	+
Module187	E2F7	CRADD	-
Module187	E2F7	CSRP2	+
Module187	E2F7	DCTPP1	+
Module187	E2F7	DLG3	-
Module187	E2F7	DTL	+
[truncated: 2,776 more rows]

## Sheet: Table S3 (C)
Table S2 (C). The identified regulatory relationships during IAV infection shown in Figure 3 and Figure 4.
Figure	Regulator	Target	Relationship
Figure3A	CEBPA	CEBPD	-
Figure3A	CEBPA	ATAD2	+
Figure3A	CEBPA	C12orf57	-
Figure3A	CEBPA	C6orf1	-
Figure3A	CEBPA	F3	+
Figure3A	CEBPA	FLJ20021	-
Figure3A	CEBPA	IGFBP1	-
Figure3A	CEBPA	LIG1	+
Figure3A	CEBPA	MANF	-
Figure3A	CEBPA	PPAPDC1B	-
Figure3A	CEBPA	PPP1R14A	+
Figure3A	CEBPA	PSAT1	-
Figure3A	CEBPA	PTPN21	-
Figure3A	CEBPA	RNF214	-
Figure3A	CEBPA	ZNF22	-
Figure3A	CEBPB	CEBPD	+
Figure3A	CEBPB	JUP	+
Figure3A	CEBPB	TRIM28	-
Figure3A	CEBPB	ATAD2	-
Figure3A	CEBPB	MANF	+
Figure3A	CEBPB	ZNF22	+
Figure3A	CEBPB	ABCG1	+
Figure3A	CEBPB	AFP	-
Figure3A	CEBPB	ALB	+
Figure3A	CEBPB	ALDH3A2	-
Figure3A	CEBPB	ASGR1	+
Figure3A	CEBPB	C15orf42	-
Figure3A	CEBPB	C1RL	+
Figure3A	CEBPB	C1orf112	-
Figure3A	CEBPB	CCDC34	-
Figure3A	CEBPB	CCL5	-
Figure3A	CEBPB	CNTNAP2	+
Figure3A	CEBPB	COX16	-
Figure3A	CEBPB	CP	+
Figure3A	CEBPB	DHRS11	-
Figure3A	CEBPB	ELFN2	-
Figure3A	CEBPB	F8	+
Figure3A	CEBPB	FAM105B	-
Figure3A	CEBPB	HAL	+
Figure3A	CEBPB	HMGCS1	-
Figure3A	CEBPB	ISG20	+
Figure3A	CEBPB	LIX1L	+
Figure3A	CEBPB	LZTR1	+
Figure3A	CEBPB	MBD6	+
Figure3A	CEBPB	MYLK2	-
Figure3A	CEBPB	NCS1	-
Figure3A	CEBPB	PSMC3IP	-
Figure3A	CEBPB	SAPCD2	-
Figure3A	CEBPB	SETD1B	-
Figure3A	CEBPB	SHPK	-
Figure3A	CEBPB	SLC7A7	+
Figure3A	CEBPB	SLCO1B3	+
Figure3A	CEBPB	STX4	+
Figure3A	CEBPB	SYBU	+
Figure3A	CEBPB	SYTL2	-
Figure3A	CEBPB	ZC3H14	-
Figure3A	CEBPD	CEBPB	+
Figure3A	CEBPD	F3	-
Figure3A	CEBPD	HMGCS1	+
Figure3A	CEBPD	PTGS2	+
Figure3A	CEBPD	TF	+
Figure3A	CEBPD	ALOX5AP	-
Figure3A	CTR9	CNTNAP2	-
Figure3A	ETS2	ETS2	-
Figure3A	ETS2	KRT18	+
Figure3A	ETV4	ETS2	-
Figure3A	ETV4	IL8	+
Figure3A	ETV4	NRG1	-
Figure3A	ETV4	BDKRB1	+
Figure3A	ETV4	PTGS2	+
Figure3A	ETV4	MMP7	-
Figure3A	ETV4	PCSK6	-
Figure3A	ETV4	VIM	-
Figure3A	HIF1A	TCEB1	-
Figure3A	HIF1A	IGFBP1	+
Figure3A	HIF1A	ITGB2	+
Figure3A	HIF1A	TF	+
Figure3A	HIF1A	ERRFI1	+
Figure3A	HIF1A	GPX3	-
Figure3A	HIF1A	HK2	+
Figure3A	HIF1A	HOOK2	+
Figure3A	HIF1A	NT5E	+
Figure3A	HIF1A	PPT1	-
Figure3A	HIF1A	VEGFA	+
Figure3A	IRF5	CCL5	+
Figure3A	JUP	CCND1	-
Figure3A	NFKB2	CCND1	-
Figure3A	NFKB2	IL8	-
Figure3A	NFKB2	CCL5	-
Figure3A	NFKB2	FAHD1	+
Figure3A	NFKB2	HSD17B2	-
Figure3A	NFKB2	IL27RA	+
Figure3A	NFKB2	RRS1	+
Figure3A	NFKB2	STARD13	+
Figure3A	NFKB2	hsa-miR-1227	+
Figure3A	NR2F2	MANF	+
Figure3A	NR2F2	RNF5P1	+
Figure3A	TCEB1	HIF1A	-
Figure3A	TRIM28	CEBPB	-
Figure3A	ZNF384	VIM	+
Figure3A	hsa-miR-191	CEBPB	-
Figure3A	hsa-miR-191	ALB	-
Figure3A	hsa-miR-191	PDE6D	-
Figure3A	hsa-miR-191	REPS1	-
Figure3B	BRCA1	POLR2A	-
Figure3B	BRCA1	hsa-miR-146a	+
Figure3B	BRCA1	FANCD2	-
Figure3B	BRCA1	TOP2A	+
Figure3B	BRCA1	TUBB	+
Figure3B	BRCA1	XRCC1	-
Figure3B	DCP1A	UPF1	-
Figure3B	EGR1	DCP1A	-
Figure3B	EGR1	TUBB	-
Figure3B	EGR1	C1orf216	-
Figure3B	EGR1	CHTF18	-
Figure3B	EGR1	CYB561	+
Figure3B	EGR1	DYRK1A	+
Figure3B	EGR1	EEPD1	-
Figure3B	EGR1	FANCI	-
Figure3B	EGR1	IFITM1	-
Figure3B	EGR1	KIF15	-
Figure3B	EGR1	KLF6	-
Figure3B	EGR1	LRFN4	+
Figure3B	EGR1	LRRC14	-
Figure3B	EGR1	PDGFB	-
Figure3B	EGR1	PFKP	+
Figure3B	EGR1	PLXNB2	+
Figure3B	EGR1	RAP1GAP	-
Figure3B	EGR1	RNF11	-
Figure3B	EGR1	TAF1C	-
Figure3B	EGR1	TJP3	-
Figure3B	EGR1	USP36	-
Figure3B	EGR1	WTIP	+
Figure3B	EGR1	YWHAZ	-
Figure3B	EGR1	ZNF480	-
Figure3B	EGR1	ZNF643	-
Figure3B	EGR1	hsa-miR-155*	-
Figure3B	ENO1	YWHAZ	-
Figure3B	HMGN1	HMGN1	+
Figure3B	HMGN1	YWHAZ	+
Figure3B	POLR2A	BRCA1	+
Figure3B	POLR2A	UPF1	+
Figure3B	POLR2A	DHX9	+
Figure3B	POLR2A	CDK12	+
Figure3B	POLR2A	CPSF3	+
Figure3B	POLR2A	HNRNPF	+
Figure3B	POLR2K	BRCA1	+
Figure3B	POLR2K	POLR2K	+
Figure3B	RAD51	BRCA1	-
Figure3B	RAD51	RAD51	+
Figure3B	RAD51	FANCD2	+
Figure3B	RAD51	BCCIP	+
Figure3B	RAD51	RAD54L	+
Figure3B	RAD54B	RAD51	-
Figure3B	TGIF1	C17orf101	-
Figure3B	TGIF1	CD151	+
Figure3B	TGIF1	PLXNB2	-
Figure3B	TGIF1	RPRML	-
Figure3B	TGIF1	ZNF643	-
Figure3B	TGIF1	CLPX	+
Figure3B	TGIF1	TTC16	-
Figure3B	TGIF1	ZHX3	-
Figure3B	XAB2	POLR2A	+
Figure3B	ZNF350	BRCA1	-
Figure3B	ZNF350	RNF11	+
Figure3B	hsa-miR-220c	RAP1GAP	-
Figure3B	hsa-miR-220c	FAM46B	-
Figure3B	hsa-miR-220c	ZMYM5	-
Figure3B	hsa-miR-28-5p	BRCA1	-
Figure3B	hsa-miR-28-5p	CIT	-
Figure3B	hsa-miR-28-5p	RCC1	-
Figure4	ATF2	ATF2	+
Figure4	ATF2	DDX39B	-
Figure4	ATF2	IKBKB	+
Figure4	ATF2	JAK1	+
Figure4	ATF2	MAP2K3	-
Figure4	ATF2	MAPK14	+
Figure4	ATF2	NUP98	-
Figure4	EIF2AK2	DNAJC3	+
Figure4	EIF2AK2	EIF2AK2	+
Figure4	EIF2AK2	IKBKB	+
Figure4	EIF2AK2	JAK1	-
Figure4	EIF2AK2	MAPK14	-
Figure4	IKBKB	AKT1	-
Figure4	IKBKB	EIF2AK2	-
Figure4	IKBKB	EIF2AK3	+
Figure4	IKBKB	IKBKB	-
Figure4	IKBKB	IRAK4	+
Figure4	IKBKB	MAVS	+
Figure4	IRF7	MAVS	-
Figure4	IRF7	TICAM1	+
Figure4	IRF7	TMPRSS13	+
Figure4	IRF9	STAT2	+
Figure4	MAPK1	IL8	+
Figure4	MAPK10	IL8	+
Figure4	MAPK14	IL8	-
Figure4	STAT2	IFNAR1	+
Figure4	STAT2	IRAK4	+
Figure4	STAT2	IRF7	+
Figure4	STAT2	IRF9	+
Figure4	STAT2	JAK1	+
Figure4	STAT2	MAP2K3	-
Figure4	STAT2	TMPRSS13	-
Figure4	AKT1	hsa-miR-22	-
Figure4	ATF2	hsa-miR-299-3p	-
Figure4	STAT2	hsa-miR-1915	+
Figure4	STAT2	hsa-miR-22	+
Figure4	STAT2	hsa-miR-30c	+
Figure4	STAT2	hsa-miR-30e*	+
Figure4	STAT2	hsa-miR-369-5p	-
Figure4	STAT2	hsa-miR-552	+
Figure4	STAT2	hsa-miR-638	+
Figure4	STAT2	hsa-miR-711	+
Figure4	STAT2	hsa-miR-762	+
Figure4	hsa-miR-181a	FAS	-
Figure4	hsa-miR-218	IKBKB	-
Figure4	hsa-miR-22	MAPK14	-
Figure4	hsa-miR-22	NXT2	-
Figure4	hsa-miR-337-5p	MAPK10	-
Figure4	hsa-miR-374b	ATF2	-
Figure4	hsa-miR-425	NXT2	-
Figure4	hsa-miR-519b-3p	HSPA8	-
Figure4	hsa-miR-519b-3p	JAK1	-
Figure4	hsa-miR-543	MAPK1	-
Figure4	hsa-miR-583	IRF9	-
Figure4	hsa-miR-625	AKT1	-
