# Supplementary material for: Systematic identification of transcriptional and post-transcriptional regulations in human respiratory epithelial cells during influenza A virus infection
Source: BMC Bioinformatics. 2014 Oct 4;15(1):336. doi: 10.1186/1471-2105-15-336 (PMC4287445; doi:10.1186/1471-2105-15-336)
Supplement: Supplementary file 4 — Additional file 4: Table S3: The full list of the activated co-regulation motifs. (XLSX 19 KB) [file 12859_2014_6643_MOESM4_ESM.xlsx]

## Sheet: Table S3
Table S3. The full list of the activated co-regulation motifs.
Motif	Regulator	Target
Motif1	CREBBP	MSH2
Motif1	hsa-miR-600	MSH2
Motif2	RARA	ANGPTL4
Motif2	hsa-miR-134	ANGPTL4
Motif3	CEBPB	ALB
Motif3	hsa-miR-191	ALB
Motif4	CEBPD	CEBPB
Motif4	hsa-miR-191	CEBPB
Motif5	TRIM28	CEBPB
Motif5	hsa-miR-191	CEBPB
Motif6	SMAD3	COL7A1
Motif6	hsa-miR-886-5p	COL7A1
Motif7	NR3C2	PTGES3
Motif7	hsa-miR-628-3p	PTGES3
Motif8	PPARG	KIAA0922
Motif8	hsa-miR-628-3p	KIAA0922
Motif9	EGR1	RAP1GAP
Motif9	hsa-miR-220c	RAP1GAP
Motif10	POLR2A	BRCA1
Motif10	hsa-miR-28-5p	BRCA1
Motif11	POLR2K	BRCA1
Motif11	hsa-miR-28-5p	BRCA1
Motif12	RAD51	BRCA1
Motif12	hsa-miR-28-5p	BRCA1
Motif13	ZNF350	BRCA1
Motif13	hsa-miR-28-5p	BRCA1
Motif14	HNRNPK	HNRNPK
Motif14	hsa-miR-200b	HNRNPK
Motif15	RBMX	HNRNPK
Motif15	hsa-miR-200b	HNRNPK
Motif16	REST	TCEANC2
Motif16	hsa-miR-29c	TCEANC2
Motif17	TBP	HNRNPK
Motif17	hsa-miR-200b	HNRNPK
Motif18	TBP	MAPRE1
Motif18	hsa-miR-200b	MAPRE1
Motif19	TBP	MAPRE1
Motif19	hsa-miR-29c	MAPRE1
Motif20	MYB	CD34
Motif20	hsa-miR-337-5p	CD34
Motif21	GTF3A	OPTN
Motif21	hsa-miR-767-3p	OPTN
Motif22	PPARD	CPT1B
Motif22	hsa-miR-296-3p	CPT1B
Motif23	PPARD	CPT1B
Motif23	hsa-miR-577	CPT1B
Motif24	MYC	VCP
Motif24	hsa-miR-515-3p	VCP
Motif25	MED4	AP2M1
Motif25	hsa-miR-127-5p	AP2M1
Motif26	SMARCA5	BAZ1A
Motif26	hsa-miR-127-5p	BAZ1A
Motif27	TOE1	CA12
Motif27	hsa-miR-525-5p	CA12
Motif28	DDIT3	CCNG2
Motif28	hsa-miR-651	CCNG2
Motif29	FOXA2	NUDT9
Motif29	hsa-miR-454	NUDT9
Motif30	FOXA2	TTC39B
Motif30	hsa-miR-454	TTC39B
Motif31	HDAC4	RUNX3
Motif31	hsa-miR-454	RUNX3
Motif32	NR1I3	CHD9
Motif32	hsa-miR-454	CHD9
Motif33	ASCC2	PJA1
Motif33	hsa-miR-549	PJA1
Motif34	TRIP6	ATXN1
Motif34	hsa-miR-302c	ATXN1
Motif35	TCF7	BIRC5
Motif35	hsa-miR-542-3p	BIRC5
Motif36	MEIS1	DHRS13
Motif36	hsa-miR-199a-5p	DHRS13
Motif37	SSX2	SSX2IP
Motif37	hsa-miR-425	SSX2IP
Motif38	HES1	ID1
Motif38	hsa-miR-300	ID1
Motif39	IFI16	ID1
Motif39	hsa-miR-300	ID1
Motif40	MLLT3	APPBP2
Motif40	hsa-miR-300	APPBP2
Motif41	SOS1	SPRY4
Motif41	hsa-miR-300	SPRY4
Motif42	SOS2	SPRY4
Motif42	hsa-miR-300	SPRY4
Motif43	CTNNBL1	SPP1
Motif43	hsa-miR-580	SPP1
Motif44	TWIST1	hsa-miR-200c
Motif44	hsa-miR-200c	DDX3Y
Motif45	TWIST1	hsa-miR-200c
Motif45	hsa-miR-200c	GPR158
Motif46	TWIST1	hsa-miR-200c
Motif46	hsa-miR-200c	ST6GALNAC5
Motif47	TWIST1	hsa-miR-200c
Motif47	hsa-miR-200c	TTR
Motif48	TWIST1	hsa-miR-200c
Motif48	hsa-miR-200c	ZC3H4
Motif49	BMP4	hsa-miR-205
Motif49	hsa-miR-205	ELF1
Motif50	BMP4	hsa-miR-205
Motif50	hsa-miR-205	CCDC93
Motif51	BMP4	hsa-miR-205
Motif51	hsa-miR-205	HSD17B11
Motif52	BMP4	hsa-miR-205
Motif52	hsa-miR-205	PHC2
Motif53	BMP4	hsa-miR-205
Motif53	hsa-miR-205	PIP5KL1
Motif54	BMP4	hsa-miR-205
Motif54	hsa-miR-205	TMEM26
Motif55	TAL1	hsa-miR-361-3p
Motif55	hsa-miR-361-3p	KLHDC7A
Motif56	TAL1	hsa-miR-361-3p
Motif56	hsa-miR-361-3p	KLHL6
Motif57	TAL1	hsa-miR-489
Motif57	hsa-miR-489	LY75
Motif58	TAL1	hsa-miR-489
Motif58	hsa-miR-489	ZNF410
Motif59	SREBF1	hsa-miR-592
Motif59	hsa-miR-592	MPP1
Motif60	SREBF1	hsa-miR-592
Motif60	hsa-miR-592	TBXAS1
Motif61	SREBF1	hsa-miR-592
Motif61	hsa-miR-592	TRIM8
Motif62	SREBF1	hsa-miR-592
Motif62	hsa-miR-592	UBE2D3
Motif63	SRF	hsa-miR-885-3p
Motif63	hsa-miR-885-3p	SMOX
Motif64	EBF1	hsa-miR-606
Motif64	hsa-miR-606	DHX15
Motif65	TP73	hsa-miR-145
Motif65	hsa-miR-145	MED31
Motif66	RXRB	hsa-miR-451
Motif66	hsa-miR-451	ACTG1
Motif67	RXRA	hsa-miR-518c
Motif67	hsa-miR-518c	XPOT
Motif68	RXRA	hsa-miR-518c
Motif68	hsa-miR-518c	LATS1
Motif69	RXRA	hsa-miR-518c
Motif69	hsa-miR-518c	ZFP91
Motif70	GATA2	hsa-miR-193b
Motif70	hsa-miR-193b	KIAA2013
Motif71	GATA2	hsa-miR-193b
Motif71	hsa-miR-193b	NXF3
Motif72	GATA2	hsa-miR-193b
Motif72	hsa-miR-193b	TPM2
Motif73	GATA2	hsa-miR-550
Motif73	hsa-miR-550	FAT2
Motif74	GATA2	hsa-miR-550
Motif74	hsa-miR-550	PLAUR
Motif75	hsa-miR-138	PDLIM1
Motif75	PDLIM1	STK35
Motif76	hsa-miR-136	EEF1A1
Motif76	EEF1A1	HSPE1
Motif77	hsa-miR-191	CEBPB
Motif77	CEBPB	CEBPD
Motif78	hsa-miR-191	CEBPB
Motif78	CEBPB	JUP
Motif79	hsa-miR-191	CEBPB
Motif79	CEBPB	TRIM28
Motif80	hsa-miR-191	CEBPB
Motif80	CEBPB	ATAD2
Motif81	hsa-miR-191	CEBPB
Motif81	CEBPB	MANF
Motif82	hsa-miR-191	CEBPB
Motif82	CEBPB	ZNF22
Motif83	hsa-miR-191	CEBPB
Motif83	CEBPB	ABCG1
Motif84	hsa-miR-191	CEBPB
Motif84	CEBPB	AFP
Motif85	hsa-miR-191	CEBPB
Motif85	CEBPB	ALDH3A2
Motif86	hsa-miR-191	CEBPB
Motif86	CEBPB	ASGR1
Motif87	hsa-miR-191	CEBPB
Motif87	CEBPB	C15orf42
Motif88	hsa-miR-191	CEBPB
Motif88	CEBPB	C1RL
Motif89	hsa-miR-191	CEBPB
Motif89	CEBPB	C1orf112
Motif90	hsa-miR-191	CEBPB
Motif90	CEBPB	CCDC34
Motif91	hsa-miR-191	CEBPB
Motif91	CEBPB	CCL5
Motif92	hsa-miR-191	CEBPB
Motif92	CEBPB	CNTNAP2
Motif93	hsa-miR-191	CEBPB
Motif93	CEBPB	COX16
Motif94	hsa-miR-191	CEBPB
Motif94	CEBPB	CP
Motif95	hsa-miR-191	CEBPB
Motif95	CEBPB	DHRS11
Motif96	hsa-miR-191	CEBPB
Motif96	CEBPB	ELFN2
Motif97	hsa-miR-191	CEBPB
Motif97	CEBPB	F8
Motif98	hsa-miR-191	CEBPB
Motif98	CEBPB	FAM105B
Motif99	hsa-miR-191	CEBPB
Motif99	CEBPB	HAL
Motif100	hsa-miR-191	CEBPB
Motif100	CEBPB	HMGCS1
Motif101	hsa-miR-191	CEBPB
Motif101	CEBPB	ISG20
Motif102	hsa-miR-191	CEBPB
Motif102	CEBPB	LIX1L
Motif103	hsa-miR-191	CEBPB
Motif103	CEBPB	LZTR1
Motif104	hsa-miR-191	CEBPB
Motif104	CEBPB	MBD6
Motif105	hsa-miR-191	CEBPB
Motif105	CEBPB	MYLK2
Motif106	hsa-miR-191	CEBPB
Motif106	CEBPB	NCS1
Motif107	hsa-miR-191	CEBPB
Motif107	CEBPB	PSMC3IP
Motif108	hsa-miR-191	CEBPB
Motif108	CEBPB	SAPCD2
Motif109	hsa-miR-191	CEBPB
Motif109	CEBPB	SETD1B
Motif110	hsa-miR-191	CEBPB
Motif110	CEBPB	SHPK
Motif111	hsa-miR-191	CEBPB
Motif111	CEBPB	SLC7A7
Motif112	hsa-miR-191	CEBPB
Motif112	CEBPB	SLCO1B3
Motif113	hsa-miR-191	CEBPB
Motif113	CEBPB	STX4
Motif114	hsa-miR-191	CEBPB
Motif114	CEBPB	SYBU
Motif115	hsa-miR-191	CEBPB
Motif115	CEBPB	SYTL2
Motif116	hsa-miR-191	CEBPB
Motif116	CEBPB	ZC3H14
Motif117	hsa-miR-28-5p	BRCA1
Motif117	BRCA1	POLR2A
Motif118	hsa-miR-28-5p	BRCA1
Motif118	BRCA1	FANCD2
Motif119	hsa-miR-28-5p	BRCA1
Motif119	BRCA1	TOP2A
Motif120	hsa-miR-28-5p	BRCA1
Motif120	BRCA1	TUBB
Motif121	hsa-miR-28-5p	BRCA1
Motif121	BRCA1	XRCC1
Motif122	hsa-miR-200b	HNRNPK
Motif122	HNRNPK	RBMX
Motif123	hsa-miR-133a	SUPT16H
Motif123	SUPT16H	H3F3A
Motif124	hsa-miR-522	SMURF2
Motif124	SMURF2	SMAD6
Motif125	hsa-miR-522	SMURF2
Motif125	SMURF2	CANX
Motif126	hsa-miR-561	BPTF
Motif126	BPTF	CCDC12
Motif127	hsa-miR-561	BPTF
Motif127	BPTF	FILIP1
Motif128	hsa-miR-561	BPTF
Motif128	BPTF	FZD8
Motif129	hsa-miR-561	BPTF
Motif129	BPTF	GRINA
Motif130	hsa-miR-561	BPTF
Motif130	BPTF	ITGA1
Motif131	hsa-miR-561	BPTF
Motif131	BPTF	MFF
Motif132	hsa-miR-625	LMO4
Motif132	LMO4	DDB1
Motif133	hsa-miR-182	HDAC9
Motif133	HDAC9	SIN3B
Motif134	hsa-miR-140-3p	NRIP1
Motif134	NRIP1	ACTN2
Motif135	hsa-miR-302b	SMAD2
Motif135	SMAD2	HGS
Motif136	hsa-miR-302b	SMAD2
Motif136	SMAD2	RHOD
Motif137	hsa-miR-186	TCF7
Motif137	TCF7	BIRC5
Motif138	hsa-miR-654-5p	MAX
Motif138	MAX	GALK2
Motif139	hsa-miR-654-5p	MAX
Motif139	MAX	LOC388588
Motif140	hsa-miR-654-5p	MAX
Motif140	MAX	MRPL15
Motif141	hsa-miR-654-5p	MAX
Motif141	MAX	NDUFB7
Motif142	hsa-miR-654-5p	MAX
Motif142	MAX	PDE12
Motif143	hsa-miR-654-5p	MAX
Motif143	MAX	SNX8
Motif144	hsa-miR-654-5p	MAX
Motif144	MAX	ZNF114
Motif145	hsa-miR-300	HES1
Motif145	HES1	FANCL
Motif146	hsa-miR-300	ID1
Motif146	ID1	IFI16
Motif147	hsa-miR-300	ID1
Motif147	ID1	PSMD4
