# Supplementary material for: Systematic identification of transcriptional and post-transcriptional regulations in human respiratory epithelial cells during influenza A virus infection
Source: BMC Bioinformatics. 2014 Oct 4;15(1):336. doi: 10.1186/1471-2105-15-336 (PMC4287445; doi:10.1186/1471-2105-15-336)
Supplement: Supplementary file 5 — Additional file 5: Table S4: The full list of enriched GO terms and documented pathways in the identified activated regulatory network during IAV infection. (XLSX 71 KB) [file 12859_2014_6643_MOESM5_ESM.xlsx]

## Sheet: Table S4
Table S4. The full list of enriched GO terms and documented pathways in the identified activated regulatory network during IAV infection.
Category	Term	Count	%	Genes	PValue	FDR
GOTERM_BP_FAT	GO:0006350~transcription	478	2.56465	MEF2C, MEF2A, NAA15, RORC, REST, RORA, MXI1, CITED4, CTNNB1, CITED2, FOXF2, PATZ1, RCOR3, RREB1, RXRB, ZNF507, RXRA, RXRG, HMG20B, MED14, ZNF503, TOX2, NME2, ZNF238, PTRF, ASCC2, HNF4A, JUN, FOXG1, RDBP, ZNF384, VGLL1, TGIF1, MYBBP1A, IRAK1BP1, ZNF131, MYEF2, XAB2, ZNF513, VEZF1, TCF3, YEATS4, TCF7, ESRRA, KLF12, ESRRG, USF1, USF2, ZNF585B, MZF1, PARP1, RERE, BACH1, HLF, HNF1B, ELF1, HNF1A, FOXA2…	7.95695e-72	1.47768e-68
GOTERM_BP_FAT	GO:0045449~regulation of transcription	539	2.89194	MEF2C, MEF2A, XRCC6, NAA15, RORC, RORA, REST, MXI1, CITED4, CITED2, CTNNB1, APP, FOXF2, PATZ1, TIGD5, RCOR3, RREB1, RXRB, RXRA, ZNF507, RXRG, HMG20B, MED14, ZNF503, TOX2, NME2, ZNF238, ASCC2, HNF4A, PTRF, JUN, FOXG1, ZNF384, RDBP, VGLL1, TGIF1, MYBBP1A, IRAK1BP1, ZNF131, NFKBIA, ZNF513, VEZF1, TCF3, YEATS4, TCF7, ESRRA, NTF3, KLF12, ESRRG, USF1, ZNF585B, USF2, SHOX2, MZF1, SMURF2, RERE, BACH1, HL…	2.56208e-67	4.75801e-64
GOTERM_BP_FAT	GO:0051252~regulation of RNA metabolic process	411	2.20517	MEF2C, MEF2A, XRCC6, NAA15, RORC, REST, RORA, CTNNB1, CITED2, APP, FOXF2, PATZ1, RREB1, RXRB, RXRA, RXRG, MED14, HMG20B, NME2, ZNF238, HNF4A, JUN, FOXG1, VGLL1, TGIF1, MYBBP1A, ZNF131, NFKBIA, VEZF1, TCF3, YEATS4, ESRRA, TCF7, KLF12, NTF3, ESRRG, USF1, USF2, ZNF585B, SHOX2, MZF1, RERE, BACH1, HLF, ELF1, HNF1B, HTATIP2, HNF1A, ELF3, FOXA2, TSG101, EZH2, SPI1, TP63, YBX1, ZNF350, HSF1, HSF2, MYB, M…	1.80928e-59	3.35999e-56
GOTERM_BP_FAT	GO:0006355~regulation of transcription, DNA-dependent	404	2.16761	MEF2C, MEF2A, XRCC6, NAA15, RORC, REST, RORA, CTNNB1, CITED2, APP, FOXF2, PATZ1, RREB1, RXRB, RXRA, RXRG, MED14, HMG20B, NME2, HNF4A, ZNF238, JUN, FOXG1, VGLL1, TGIF1, MYBBP1A, ZNF131, NFKBIA, VEZF1, TCF3, YEATS4, ESRRA, TCF7, KLF12, NTF3, ESRRG, USF1, USF2, ZNF585B, SHOX2, MZF1, RERE, BACH1, HLF, ELF1, HNF1B, HTATIP2, HNF1A, ELF3, FOXA2, TSG101, EZH2, SPI1, TP63, YBX1, ZNF350, HSF1, HSF2, MYB, M…	6.12856e-59	1.13813e-55
GOTERM_BP_FAT	GO:0006357~regulation of transcription from RNA polymerase II promoter	226	1.21258	MEF2C, STAT5A, XRCC6, STAT5B, RORA, CTNNB1, CITED2, APP, SIN3A, CREB3L4, RARB, TWIST1, RARG, RXRB, YY1, RXRA, RXRG, MED14, PPARGC1A, PPARGC1B, HES1, ZNF238, HNF4A, PIAS4, JUN, TGIF1, PRDM1, NFKBIA, NR1H2, TAL1, VEZF1, TCF3, NKX2-2, NR1H4, PLAGL2, NR1H3, BMP4, ESRRA, BMP2, TCF7, KLF12, NTF3, SUB1, MAML1, SMAD5, CREBBP, SMAD4, RYBP, SMAD3, SMAD2, SMAD1, USF1, USF2, DLX2, RNF4, ETS1, TCF19, NCOR1, T…	7.47736e-55	1.38861e-51
GOTERM_BP_FAT	GO:0045893~positive regulation of transcription, DNA-dependent	176	0.944307	MEF2C, STAT5A, XRCC6, ARNT2, STAT5B, RBM4, NAA15, FOXO1, NR2E3, RORA, FOXO3, CNOT7, CBFB, IL10, CTNNB1, CITED2, GATA2, APP, GATA6, IFNG, FOXF2, CREB3L4, RARB, RARG, RXRB, RELA, MTA2, RXRA, RXRG, MED14, ARNTL, PPARGC1A, PPARGC1B, AHR, JUNB, HES1, HHEX, EP300, HIF1A, HNF4A, JUN, TFAP2B, PIAS2, NFE2L2, TMX1, CNBP, TFE3, ONECUT2, SOX5, NFKBIA, ELK1, AFAP1L2, SOX9, SRF, SOX8, WT1, NR1H2, TCF3, NKX2-2,…	3.32087e-54	6.16715e-51
GOTERM_BP_FAT	GO:0045941~positive regulation of transcription	193	1.03552	MEF2C, STAT5A, XRCC6, STAT5B, NAA15, RORA, CITED4, CTNNB1, CITED2, APP, IFNG, FOXF2, CREB3L4, RARB, RARG, RXRB, RXRA, RXRG, MED14, PPARGC1A, PPARGC1B, HES1, HNF4A, JUN, PIAS2, TMX1, NFKBIA, AFAP1L2, NR1H2, TCF3, NKX2-2, NR1H4, PLAGL2, NR1H3, BMP4, KLF5, YEATS4, ESRRA, BMP2, KLF12, NTF3, TP53BP1, MAML1, SMAD5, CREBBP, SMAD4, ESRRG, SMAD3, SMAD2, SMAD1, USF1, USF2, DLX2, RNF4, ETS1, ETS2, NOTCH4, K…	1.10695e-53	2.0557e-50
GOTERM_BP_FAT	GO:0051254~positive regulation of RNA metabolic process	176	0.944307	MEF2C, STAT5A, XRCC6, ARNT2, STAT5B, RBM4, NAA15, FOXO1, NR2E3, RORA, FOXO3, CNOT7, CBFB, IL10, CTNNB1, CITED2, GATA2, APP, GATA6, IFNG, FOXF2, CREB3L4, RARB, RARG, RXRB, RELA, MTA2, RXRA, RXRG, MED14, ARNTL, PPARGC1A, PPARGC1B, AHR, JUNB, HES1, HHEX, EP300, HIF1A, HNF4A, JUN, TFAP2B, PIAS2, NFE2L2, TMX1, CNBP, TFE3, ONECUT2, SOX5, NFKBIA, ELK1, AFAP1L2, SOX9, SRF, SOX8, WT1, NR1H2, TCF3, NKX2-2,…	1.36272e-53	2.53069e-50
GOTERM_BP_FAT	GO:0010628~positive regulation of gene expression	195	1.04625	MEF2C, STAT5A, XRCC6, STAT5B, NAA15, RORA, CITED4, CTNNB1, CITED2, APP, IFNG, FOXF2, CREB3L4, RARB, RARG, RXRB, RXRA, RXRG, MED14, PPARGC1A, PPARGC1B, HES1, HNF4A, JUN, PIAS2, PRDM1, TMX1, NFKBIA, AFAP1L2, NR1H2, TCF3, NKX2-2, NR1H4, PLAGL2, NR1H3, BMP4, KLF5, YEATS4, ESRRA, BMP2, KLF12, NTF3, TP53BP1, MAML1, SMAD5, CREBBP, SMAD4, ESRRG, SMAD3, SMAD2, SMAD1, USF1, USF2, DLX2, RNF4, ETS1, ETS2, NO…	9.31617e-53	1.73009e-49
GOTERM_BP_FAT	GO:0045935~positive regulation of nucleobase, nucleoside, nucleotide and nucleic acid metabolic process	199	1.06771	MEF2C, STAT5A, XRCC6, STAT5B, NAA15, RORA, CITED4, CTNNB1, CITED2, APP, IFNG, FOXF2, CREB3L4, RARB, RARG, RXRB, RXRA, RXRG, MED14, PPARGC1A, PPARGC1B, HES1, HNF4A, JUN, PIAS2, TMX1, NFKBIA, AFAP1L2, NR1H2, TCF3, NKX2-2, NR1H4, PLAGL2, NR1H3, BMP4, KLF5, YEATS4, ESRRA, BMP2, KLF12, NTF3, TP53BP1, MAML1, SMAD5, CREBBP, SMAD4, ESRRG, SMAD3, SMAD2, SMAD1, USF1, USF2, DLX2, RNF4, ETS1, ETS2, NOTCH4, K…	6.2874e-50	1.16763e-46
GOTERM_BP_FAT	GO:0051173~positive regulation of nitrogen compound metabolic process	199	1.06771	MEF2C, STAT5A, XRCC6, STAT5B, NAA15, RORA, CITED4, CTNNB1, CITED2, APP, IFNG, FOXF2, CREB3L4, RARB, RARG, RXRB, RXRA, RXRG, MED14, PPARGC1A, PPARGC1B, HES1, HNF4A, JUN, PIAS2, TMX1, NFKBIA, AFAP1L2, NR1H2, TCF3, NKX2-2, NR1H4, PLAGL2, NR1H3, BMP4, KLF5, YEATS4, ESRRA, BMP2, KLF12, NTF3, TP53BP1, MAML1, SMAD5, CREBBP, SMAD4, ESRRG, SMAD3, SMAD2, SMAD1, USF1, USF2, DLX2, RNF4, ETS1, ETS2, NOTCH4, K…	1.49817e-47	2.78223e-44
GOTERM_BP_FAT	GO:0010557~positive regulation of macromolecule biosynthetic process	200	1.07308	MEF2C, STAT5A, XRCC6, STAT5B, NAA15, RORA, CITED4, CTNNB1, CITED2, APP, IFNG, FOXF2, CREB3L4, RARB, EIF2B5, RARG, RXRB, CD3E, RXRA, RXRG, MED14, PPARGC1A, PPARGC1B, HES1, HNF4A, JUN, PIAS2, TMX1, NFKBIA, AFAP1L2, NR1H2, TCF3, NKX2-2, NR1H4, PLAGL2, NR1H3, BMP4, KLF5, YEATS4, ESRRA, BMP2, KLF12, NTF3, TP53BP1, MAML1, SMAD5, CREBBP, SMAD4, ESRRG, SMAD3, SMAD2, SMAD1, USF1, USF2, DLX2, RNF4, ETS1, E…	5.04446e-47	9.36801e-44
GOTERM_BP_FAT	GO:0031328~positive regulation of cellular biosynthetic process	201	1.07844	MEF2C, STAT5A, XRCC6, STAT5B, NAA15, RORA, CITED4, CTNNB1, CITED2, APP, IFNG, FOXF2, CREB3L4, RARB, EIF2B5, RARG, RXRB, CD3E, RXRA, RXRG, MED14, PPARGC1A, PPARGC1B, HES1, HNF4A, JUN, PIAS2, TMX1, NFKBIA, AFAP1L2, NR1H2, TCF3, NKX2-2, NR1H4, PLAGL2, NR1H3, BMP4, KLF5, YEATS4, ESRRA, BMP2, KLF12, NTF3, TP53BP1, MAML1, SMAD5, CREBBP, SMAD4, ESRRG, SMAD3, SMAD2, SMAD1, USF1, USF2, DLX2, RNF4, ETS1, E…	3.19791e-44	5.9388e-41
GOTERM_BP_FAT	GO:0045944~positive regulation of transcription from RNA polymerase II promoter	140	0.751154	MEF2C, STAT5A, ARNT2, STAT5B, RBM4, XRCC6, FOXO1, RORA, FOXO3, NR2E3, CNOT7, CBFB, CITED2, CTNNB1, GATA2, APP, GATA6, CREB3L4, RARB, RARG, RXRB, RELA, RXRA, MTA2, RXRG, MED14, ARNTL, PPARGC1A, PPARGC1B, AHR, JUNB, HES1, HHEX, EP300, HIF1A, HNF4A, JUN, TFAP2B, CNBP, TFE3, ONECUT2, SOX5, NFKBIA, ELK1, SOX9, SRF, SOX8, WT1, NR1H2, TCF3, NKX2-2, NR1H4, NR1H3, PLAGL2, SREBF1, BMP4, BMP2, ESRRA, EPAS1,…	3.42043e-44	6.35204e-41
GOTERM_BP_FAT	GO:0009891~positive regulation of biosynthetic process	201	1.07844	MEF2C, STAT5A, XRCC6, STAT5B, NAA15, RORA, CITED4, CTNNB1, CITED2, APP, IFNG, FOXF2, CREB3L4, RARB, EIF2B5, RARG, RXRB, CD3E, RXRA, RXRG, MED14, PPARGC1A, PPARGC1B, HES1, HNF4A, JUN, PIAS2, TMX1, NFKBIA, AFAP1L2, NR1H2, TCF3, NKX2-2, NR1H4, PLAGL2, NR1H3, BMP4, KLF5, YEATS4, ESRRA, BMP2, KLF12, NTF3, TP53BP1, MAML1, SMAD5, CREBBP, SMAD4, ESRRG, SMAD3, SMAD2, SMAD1, USF1, USF2, DLX2, RNF4, ETS1, E…	3.57082e-43	6.63133e-40
GOTERM_BP_FAT	GO:0010604~positive regulation of macromolecule metabolic process	226	1.21258	MEF2C, STAT5A, XRCC6, STAT5B, NAA15, RORA, CITED4, CTNNB1, CITED2, ZFP91, APP, FOXF2, IFNG, CREB3L4, RARB, CUL1, EIF2B5, RARG, CD3E, RXRB, RXRA, RXRG, MED14, PPARGC1A, PPARGC1B, HES1, HNF4A, PIAS4, JUN, PIAS2, PRDM1, TMX1, NFKBIA, AFAP1L2, NR1H2, FBXO4, TCF3, NKX2-2, NR1H4, PLAGL2, NR1H3, KLF5, BMP4, YEATS4, ESRRA, BMP2, KLF12, NTF3, TP53BP1, MAML1, CREBBP, SMAD5, SMAD4, ESRRG, SMAD3, SMAD2, SMAD…	1.50376e-41	2.79262e-38
GOTERM_BP_FAT	GO:0006351~transcription, DNA-dependent	108	0.579461	LMO4, TBP, PTTG1, NR2E3, FOXO4, CBFB, GATA3, RREB1, GABPA, MED14, PPARGC1A, DDIT3, AHR, HIF1A, PTRF, SMARCA5, NFE2L1, NFE2L2, NFE2L3, MYNN, XRN2, SOX5, MYEF2, TCERG1, RUNX3, KLF5, MAFF, TAF4, EPAS1, USF1, USF2, ETS1, GTF2F1, SUPT16H, PARP1, NCOR1, CCNT2, HLF, E2F2, GTF3A, E2F3, ELF3, COPS5, NFKB1, PAX3, YBX1, TMF1, FUBP1, MAX, ASH2L, ANG, HSF2, KDM5A, NFIL3, MYC, FOSL1, ALX1, SNAPC5, AR, BRF1, PO…	3.99618e-33	7.42125e-30
GOTERM_BP_FAT	GO:0032774~RNA biosynthetic process	108	0.579461	LMO4, TBP, PTTG1, NR2E3, FOXO4, CBFB, GATA3, RREB1, GABPA, MED14, PPARGC1A, DDIT3, AHR, HIF1A, PTRF, SMARCA5, NFE2L1, NFE2L2, NFE2L3, MYNN, XRN2, SOX5, MYEF2, TCERG1, RUNX3, KLF5, MAFF, TAF4, EPAS1, USF1, USF2, ETS1, GTF2F1, SUPT16H, PARP1, NCOR1, CCNT2, HLF, E2F2, GTF3A, E2F3, ELF3, COPS5, NFKB1, PAX3, YBX1, TMF1, FUBP1, MAX, ASH2L, ANG, HSF2, KDM5A, NFIL3, MYC, FOSL1, ALX1, SNAPC5, AR, BRF1, PO…	1.59601e-32	2.96393e-29
GOTERM_BP_FAT	GO:0006366~transcription from RNA polymerase II promoter	90	0.482884	CCNT2, E2F2, HLF, E2F3, ELF3, COPS5, LMO4, NFKB1, TBP, PAX3, PTTG1, NR2E3, FOXO4, CBFB, YBX1, TMF1, FUBP1, MAX, ASH2L, HSF2, GATA3, NFIL3, KDM5A, MYC, FOSL1, ALX1, SNAPC5, RREB1, SNAPC4, GABPA, MED14, PPARGC1A, MBD1, GTF2B, AHR, DDIT3, GTF2H1, MED4, HIF1A, GTF2I, NCOA6, NFE2L1, NFE2L2, NFE2L3, POLR2H, SUPT3H, POLR2L, POLR2K, POLR2J, POLR2I, SOX5, HCFC1, MYEF2, NR3C1, NFYA, POLR2D, POU1F1, POLR2B,…	4.27704e-29	7.94284e-26
GOTERM_BP_FAT	GO:0010629~negative regulation of gene expression	138	0.740423	MEF2C, EIF2C1, XPO5, CBX4, CBX3, REST, NR2E3, MAF1, CITED2, CTNNB1, HOXC8, SIN3A, FOXF2, EED, RARB, DDX20, BCL7A, INSR, TWIST1, RARG, RXRA, MTA2, GABPA, RBL1, HRK, CSDA, SUZ12, HES1, HHEX, PA2G4, ZNF238, TIMELESS, PIAS4, TGIF1, PRDM1, SNX6, TH1L, LIN28A, SOX9, LIN28B, WT1, NR1H2, VDR, OVOL1, BHLHE40, NR1H4, BMP4, BMP2, KLF12, FOXA1, SMAD4, RYBP, SMAD3, SMAD2, SMAD1, KAT5, BRCA1, HDAC4, DLX2, HDAC…	8.3053e-27	1.54237e-23
GOTERM_BP_FAT	GO:0016481~negative regulation of transcription	128	0.686769	MEF2C, CBX4, CBX3, REST, NR2E3, MAF1, CITED2, CTNNB1, HOXC8, SIN3A, FOXF2, EED, RARB, DDX20, BCL7A, TWIST1, RARG, RXRA, MTA2, GABPA, RBL1, CSDA, SUZ12, HES1, HHEX, PA2G4, ZNF238, TIMELESS, PIAS4, TGIF1, PRDM1, SNX6, TH1L, SOX9, WT1, NR1H2, VDR, OVOL1, BHLHE40, NR1H4, BMP2, KLF12, FOXA1, SMAD4, RYBP, SMAD3, SMAD2, KAT5, BRCA1, DLX2, HDAC4, HDAC3, HDAC2, HDAC1, FABP4, SMURF2, HDAC9, NCOR1, E2F1, ZB…	1.14831e-25	2.13251e-22
GOTERM_BP_FAT	GO:0045892~negative regulation of transcription, DNA-dependent	105	0.563365	MEF2C, CBX4, CBX3, REST, NR2E3, MAF1, CITED2, CTNNB1, HOXC8, SIN3A, FOXF2, DDX20, RARB, TWIST1, RARG, MTA2, RXRA, GABPA, RBL1, CSDA, HES1, SUZ12, HHEX, PA2G4, PIAS4, ZNF238, TGIF1, PRDM1, SOX9, WT1, VDR, OVOL1, BHLHE40, NR1H4, BMP2, KLF12, FOXA1, RYBP, SMAD4, SMAD3, SMAD2, KAT5, DLX2, HDAC4, HDAC3, HDAC2, HDAC1, HDAC9, NCOR1, E2F1, ZBTB32, PPARD, E2F6, TSG101, PPARG, SPI1, TP63, NFKB1, ZNF202, CT…	3.75347e-23	6.97053e-20
GOTERM_BP_FAT	GO:0051253~negative regulation of RNA metabolic process	106	0.568731	MEF2C, CBX4, CBX3, REST, NR2E3, MAF1, CITED2, CTNNB1, HOXC8, SIN3A, FOXF2, DDX20, RARB, TWIST1, RARG, MTA2, RXRA, GABPA, RBL1, CSDA, HES1, SUZ12, HHEX, PA2G4, PIAS4, ZNF238, TGIF1, PRDM1, SOX9, WT1, VDR, OVOL1, BHLHE40, NR1H4, BMP2, KLF12, FOXA1, RYBP, SMAD4, SMAD3, SMAD2, KAT5, DLX2, HDAC4, HDAC3, HDAC2, HDAC1, HDAC9, NCOR1, E2F1, ZBTB32, PPARD, E2F6, TSG101, PPARG, SPI1, TP63, NFKB1, ZNF202, CT…	4.23995e-23	7.87396e-20
GOTERM_BP_FAT	GO:0045934~negative regulation of nucleobase, nucleoside, nucleotide and nucleic acid metabolic process	132	0.70823	MEF2C, CBX4, CBX3, REST, NR2E3, MAF1, CITED2, CTNNB1, HOXC8, SIN3A, FOXF2, EED, RARB, DDX20, BCL7A, TWIST1, RARG, RXRA, MTA2, GABPA, RBL1, CSDA, SUZ12, HES1, HHEX, PA2G4, ZNF238, TIMELESS, PIAS4, TGIF1, PRDM1, SNX6, TH1L, SOX9, WT1, NR1H2, VDR, OVOL1, BHLHE40, NR1H4, BMP2, KLF12, FOXA1, SMAD4, RYBP, BRCA2, SMAD3, SMAD2, KAT5, BRCA1, HDAC4, DLX2, HDAC3, HDAC2, HDAC1, FABP4, SMURF2, HDAC9, NCOR1, E…	4.86927e-23	9.04268e-20
GOTERM_BP_FAT	GO:0051172~negative regulation of nitrogen compound metabolic process	133	0.713596	MEF2C, CBX4, CBX3, REST, NR2E3, MAF1, IL10, CITED2, CTNNB1, HOXC8, SIN3A, FOXF2, EED, RARB, DDX20, BCL7A, TWIST1, RARG, RXRA, MTA2, GABPA, RBL1, CSDA, SUZ12, HES1, HHEX, PA2G4, ZNF238, TIMELESS, PIAS4, TGIF1, PRDM1, SNX6, TH1L, SOX9, WT1, NR1H2, VDR, OVOL1, BHLHE40, NR1H4, BMP2, KLF12, FOXA1, SMAD4, RYBP, BRCA2, SMAD3, SMAD2, KAT5, BRCA1, HDAC4, DLX2, HDAC3, HDAC2, HDAC1, FABP4, SMURF2, HDAC9, NC…	5.90708e-23	1.097e-19
GOTERM_BP_FAT	GO:0010558~negative regulation of macromolecule biosynthetic process	136	0.729692	MEF2C, EIF2C1, CBX4, CBX3, REST, NR2E3, MAF1, IL10, CITED2, CTNNB1, HOXC8, SIN3A, EIF4EBP2, FOXF2, EED, RARB, DDX20, BCL7A, EIF2B5, TWIST1, RARG, RXRA, MTA2, GABPA, RBL1, CSDA, SUZ12, HES1, HHEX, PA2G4, ZNF238, TIMELESS, PIAS4, TGIF1, PRDM1, SNX6, TH1L, SOX9, WT1, NR1H2, VDR, OVOL1, BHLHE40, NR1H4, BMP2, KLF12, FOXA1, SMAD4, RYBP, BRCA2, SMAD3, SMAD2, KAT5, BRCA1, HDAC4, DLX2, HDAC3, HDAC2, HDAC1…	3.58965e-22	6.6663e-19
GOTERM_BP_FAT	GO:0031327~negative regulation of cellular biosynthetic process	137	0.735057	MEF2C, EIF2C1, CBX4, CBX3, REST, NR2E3, MAF1, IL10, CITED2, CTNNB1, HOXC8, SIN3A, EIF4EBP2, FOXF2, EED, RARB, DDX20, BCL7A, EIF2B5, TWIST1, RARG, RXRA, MTA2, GABPA, RBL1, CSDA, SUZ12, HES1, HHEX, PA2G4, ZNF238, TIMELESS, PIAS4, TGIF1, PRDM1, SNX6, TH1L, SOX9, WT1, NR1H2, VDR, OVOL1, BHLHE40, NR1H4, BMP2, KLF12, FOXA1, SMAD4, RYBP, BRCA2, SMAD3, SMAD2, KAT5, BRCA1, HDAC4, DLX2, HDAC3, HDAC2, HDAC1…	1.4229e-21	2.64245e-18
GOTERM_BP_FAT	GO:0010605~negative regulation of macromolecule metabolic process	163	0.874557	MEF2C, EIF2C1, XPO5, CBX4, CBX3, NR2E3, REST, MAF1, IL10, CTNNB1, CITED2, HOXC8, SIN3A, EIF4EBP2, FOXF2, EED, RARB, DDX20, BCL7A, INSR, EIF2B5, TWIST1, RARG, RXRA, MTA2, RELA, GABPA, RBL1, HRK, GRIN2A, CSDA, SUZ12, HES1, PSMA2, HHEX, PA2G4, ZNF238, PIAS4, TIMELESS, HNF4A, JUN, TGIF1, PRDM1, SNX6, TH1L, ANAPC11, LIN28A, SOX9, LIN28B, WT1, NR1H2, VDR, OVOL1, BHLHE40, UBE2D1, NR1H4, BMP4, BMP2, KLF1…	4.68968e-21	8.70915e-18
GOTERM_BP_FAT	GO:0009890~negative regulation of biosynthetic process	137	0.735057	MEF2C, EIF2C1, CBX4, CBX3, REST, NR2E3, MAF1, IL10, CITED2, CTNNB1, HOXC8, SIN3A, EIF4EBP2, FOXF2, EED, RARB, DDX20, BCL7A, EIF2B5, TWIST1, RARG, RXRA, MTA2, GABPA, RBL1, CSDA, SUZ12, HES1, HHEX, PA2G4, ZNF238, TIMELESS, PIAS4, TGIF1, PRDM1, SNX6, TH1L, SOX9, WT1, NR1H2, VDR, OVOL1, BHLHE40, NR1H4, BMP2, KLF12, FOXA1, SMAD4, RYBP, BRCA2, SMAD3, SMAD2, KAT5, BRCA1, HDAC4, DLX2, HDAC3, HDAC2, HDAC1…	1.07879e-20	2.00341e-17
GOTERM_BP_FAT	GO:0000122~negative regulation of transcription from RNA polymerase II promoter	84	0.450692	E2F1, MEF2C, ZBTB32, PPARD, E2F6, PPARG, SPI1, CBX4, TP63, NFKB1, ZNF202, PAWR, ZEB1, NR2E3, PAX3, GLI2, CTNNB1, CITED2, MEN1, PCGF2, HOXC8, SIN3A, RARB, DDX20, NR2F2, NR2F1, TWIST1, ALX1, ATF7IP, EGR1, SP100, RARG, MTA2, RXRA, GABPA, RBL1, TP53, TLE1, FOSB, MBD3, CSDA, NRIP1, SUZ12, HES1, CTNNBIP1, HHEX, ZNF238, BPTF, PIAS4, TGIF1, PRDM1, MDM4, CUX1, MTDH, WT1, VDR, HAND1, OVOL1, POU3F3, BCL6, N…	1.0816e-20	2.00862e-17
GOTERM_BP_FAT	GO:0032583~regulation of gene-specific transcription	55	0.295096	MEF2C, HNF1A, FOXA2, XRCC6, PPARG, SPI1, NFKB1, IL10, CITED2, CTNNB1, GATA2, GATA6, NR2F2, INSR, RXRA, TP53, PPARGC1A, HES1, HHEX, HIF1A, HNF4A, BPTF, TFE3, NFKBIA, TRIM16, POU1F1, SRF, TCF7L2, NR1H2, TAL1, VDR, HAND1, TCF3, EPO, NR1H3, CEBPA, BMP2, CREB1, TRIM28, SMAD3, SMAD2, KAT5, SIRT1, USF1, USF2, ATF6, DLX2, HDAC4, HDAC3, HDAC2, HDAC1, ETS1, IRF4, HDAC9, NCOR1	1.71629e-19	3.1873e-16
GOTERM_BP_FAT	GO:0043193~positive regulation of gene-specific transcription	41	0.219981	MEF2C, TFE3, PPARG, XRCC6, SPI1, NFKBIA, TRIM16, POU1F1, SRF, TCF7L2, IL10, CITED2, CTNNB1, NR1H2, GATA2, HAND1, GATA6, NR2F2, TCF3, EPO, NR1H3, CEBPA, CREB1, TRIM28, TP53, SMAD3, SMAD2, USF1, PPARGC1A, USF2, HES1, ATF6, HDAC4, HHEX, HIF1A, HDAC2, BPTF, HNF4A, HDAC1, ETS1, IRF4	3.35402e-17	6.22871e-14
GOTERM_BP_FAT	GO:0010551~regulation of specific transcription from RNA polymerase II promoter	41	0.219981	MEF2C, HNF1A, FOXA2, TFE3, PPARG, XRCC6, NFKBIA, NFKB1, SRF, TCF7L2, CITED2, CTNNB1, NR1H2, VDR, TAL1, GATA2, HAND1, GATA6, TCF3, NR1H3, CEBPA, CREB1, RXRA, TP53, SMAD3, KAT5, USF1, SIRT1, USF2, HES1, HDAC4, DLX2, HHEX, HDAC3, HDAC2, HNF4A, HDAC1, ETS1, IRF4, HDAC9, NCOR1	1.0137e-15	1.85407e-12
KEGG_PATHWAY	hsa05200:Pathways in cancer	86	0.461423	E2F1, E2F2, FGF5, PPARD, E2F3, STAT5A, PPARG, STAT5B, ARNT2, SPI1, FOXO1, NFKB1, FGF13, NFKB2, GLI2, GLI1, CTNNB1, CCNE2, CUL2, FOS, MAX, RALB, PIK3CA, RARA, RARB, MYC, AR, RXRB, RXRA, RELA, TP53, RXRG, CDK6, STK4, DAPK1, RAD51, CTNNA2, PRKCB, JUP, EP300, HIF1A, PIAS4, JUN, LAMC2, PIAS2, LAMC1, FGFR1, WNT16, NFKBIA, CDH1, TCF7L2, KRAS, SOS1, SOS2, NKX3-1, TRAF4, APC, BMP4, CEBPA, BMP2, TCF7, EPAS…	1.44693e-14	1.77636e-11
GOTERM_BP_FAT	GO:0010552~positive regulation of specific transcription from RNA polymerase II promoter	29	0.155596	MEF2C, PPARG, XRCC6, TFE3, NFKBIA, SRF, TCF7L2, CTNNB1, CITED2, NR1H2, GATA2, HAND1, GATA6, TCF3, NR1H3, CEBPA, CREB1, TP53, SMAD3, USF1, USF2, HES1, HDAC4, HHEX, HDAC2, HNF4A, HDAC1, ETS1, IRF4	2.62489e-13	4.8741e-10
GOTERM_BP_FAT	GO:0010941~regulation of cell death	153	0.820904	MEF2C, ITGB3BP, XRCC5, ZAK, STAT5A, GDF5, ARNT2, STAT5B, RBM5, CBX4, FOXO1, SGMS1, FOXO3, IL10, CTNNBL1, CITED2, CUL3, CUL2, ZFP91, APP, HTRA2, TIAM1, ILK, IFNG, TPT1, PIK3CA, RARB, DDX20, CUL1, MAP2K6, RARG, BCL2L14, CRYAA, CD3E, CRYAB, RXRA, RELA, HRK, GRIN2A, CSDA, STK4, DDIT3, NME2, JUN, DCUN1D3, KALRN, NMNAT1, TMX1, RRAGA, NFKBIA, BCL2L2, SOX9, SERINC3, VDR, KRAS, ALB, LHX4, FAIM, DYRK2, RUN…	7.0412e-13	1.30759e-09
GOTERM_BP_FAT	GO:0042981~regulation of apoptosis	151	0.810173	MEF2C, ITGB3BP, XRCC5, ZAK, STAT5A, GDF5, STAT5B, ARNT2, RBM5, CBX4, FOXO1, SGMS1, FOXO3, IL10, CTNNBL1, CITED2, CUL3, CUL2, ZFP91, APP, HTRA2, TIAM1, ILK, IFNG, TPT1, PIK3CA, RARB, DDX20, CUL1, MAP2K6, RARG, BCL2L14, CRYAA, CD3E, CRYAB, RXRA, RELA, HRK, GRIN2A, CSDA, STK4, DDIT3, NME2, JUN, DCUN1D3, KALRN, NMNAT1, TMX1, NFKBIA, BCL2L2, SOX9, SERINC3, VDR, KRAS, ALB, LHX4, FAIM, DYRK2, RUNX3, TRA…	9.83713e-13	1.82674e-09
GOTERM_BP_FAT	GO:0045596~negative regulation of cell differentiation	61	0.327288	NOG, PLXNA3, FOXA2, STAT5A, DICER1, STAT5B, PPARG, EZH2, PAX6, TP63, REST, ZEB1, FOXO4, GLI2, CTNNB1, MEN1, ZFP91, SEMA3F, SEMA3A, TWIST1, TP53, CDK6, GPR98, HES1, MIB1, NME2, FOXG1, CNTN4, IQCB1, HMGB3, NFKBIA, ABCA1, LIN28A, SOX9, TCF7L2, PRPF19, NR1H2, BCL6, MBNL3, TLX2, NKX2-2, SPP1, APC, NR1H3, BMP4, CREBBP, SMAD3, ISL1, SIRT1, NOTCH3, DLX2, ATF5, NOTCH2, HDAC4, HDAC3, HDAC1, ULK1, NOTCH4, P…	1.0043e-12	1.86509e-09
GOTERM_BP_FAT	GO:0043067~regulation of programmed cell death	151	0.810173	MEF2C, ITGB3BP, XRCC5, ZAK, STAT5A, GDF5, STAT5B, ARNT2, RBM5, CBX4, FOXO1, SGMS1, FOXO3, IL10, CTNNBL1, CITED2, CUL3, CUL2, ZFP91, APP, HTRA2, TIAM1, ILK, IFNG, TPT1, PIK3CA, RARB, DDX20, CUL1, MAP2K6, RARG, BCL2L14, CRYAA, CD3E, CRYAB, RXRA, RELA, HRK, GRIN2A, CSDA, STK4, DDIT3, NME2, JUN, DCUN1D3, KALRN, NMNAT1, TMX1, NFKBIA, BCL2L2, SOX9, SERINC3, VDR, KRAS, ALB, LHX4, FAIM, DYRK2, RUNX3, TRA…	2.20431e-12	4.09367e-09
GOTERM_BP_FAT	GO:0060284~regulation of cell development	54	0.289731	XRCC5, NOG, PLXNA3, FOXA2, XRCC6, PPARG, PAX6, REST, GLI2, TTL, NRCAM, ZFP91, TIAM1, SEMA3F, ILK, SEMA3A, RELA, TP53, HES1, MIB1, BTG1, FOXG1, TGIF1, CNTN4, KALRN, SOX5, PRPF19, NUMB, POU3F2, MBNL3, TLX2, NKX2-2, SPP1, BMP4, B4GALT1, BMP2, NTF3, FOXA1, SMAD4, SMAD3, SMAD2, SMAD1, ISL1, NOTCH3, ATF5, DLX2, HDAC4, HDAC3, HDAC1, ULK1, NTRK2, PBX1, HDAC9, BMPR1A	3.9197e-10	7.27924e-07
GOTERM_BP_FAT	GO:0043009~chordate embryonic development	73	0.391673	NOG, HNF1B, HNF1A, FOXA2, NDST1, LMO4, ARNT2, PAX6, PAX3, ZEB1, GLI2, YBX1, ZIC2, CITED2, CUL3, MEN1, GATA2, PCGF2, DAB2, HSF1, GATA6, CHST11, ALX1, TWIST1, AR, GABPA, TP53, PCDH8, MBD3, CSDA, JUNB, HES1, MIB1, EP300, HIF1A, NCOA6, TGIF1, TFAP2A, FOXC1, KIAA1217, GNAS, PRDM1, SHROOM3, C5, CDH1, SRF, TCF7L2, SOX8, XAB2, PRPF19, CHD7, HAND1, HOXA5, NKX3-1, HOXA9, HECTD1, BMP4, CEBPA, MAFF, CEBPB, E…	1.49563e-09	2.77752e-06
GOTERM_BP_FAT	GO:0009792~embryonic development ending in birth or egg hatching	73	0.391673	NOG, HNF1B, HNF1A, FOXA2, NDST1, LMO4, ARNT2, PAX6, PAX3, ZEB1, GLI2, YBX1, ZIC2, CITED2, CUL3, MEN1, GATA2, PCGF2, DAB2, HSF1, GATA6, CHST11, ALX1, TWIST1, AR, GABPA, TP53, PCDH8, MBD3, CSDA, JUNB, HES1, MIB1, EP300, HIF1A, NCOA6, TGIF1, TFAP2A, FOXC1, KIAA1217, GNAS, PRDM1, SHROOM3, C5, CDH1, SRF, TCF7L2, SOX8, XAB2, PRPF19, CHD7, HAND1, HOXA5, NKX3-1, HOXA9, HECTD1, BMP4, CEBPA, MAFF, CEBPB, E…	2.25569e-09	4.18902e-06
GOTERM_BP_FAT	GO:0042127~regulation of cell proliferation	136	0.729692	NOG, CNOT8, STAT5A, ATP6AP1, STAT5B, ARNT2, RBM5, FOXO1, RPS6KB1, IL15, NR2E3, FOXO4, MXI1, IL10, SSR1, CTNNB1, CUL3, CUL2, CTTNBP2, S1PR3, ZFP91, ILK, IFNG, RARB, ITCH, INSR, CUL1, EBI3, RARG, CD3E, RXRA, RELA, SIX5, VASH2, SUZ12, HES1, HHEX, NME2, HIF1A, TIMELESS, HNF4A, JUN, FOXG1, TGIF1, WFDC1, LAMC1, VSIG4, FGFR1, DERL2, CNBP, NFKBIA, SOX9, IL12RB2, VDR, KRAS, TEK, NKX3-1, TCF3, RUNX3, KLF5,…	4.97987e-09	9.24807e-06
GOTERM_BP_FAT	GO:0045165~cell fate commitment	40	0.214615	FOXA2, ONECUT1, ONECUT2, PPARG, SOX5, PAX6, MYEF2, PAX3, SOX9, GLI2, POU1F1, TCF7L2, SOX8, CTNNB1, MEN1, TAL1, GATA2, CYP26B1, POU2F1, LHX6, NR2F2, IFRD1, TCF3, NKX2-2, BMP4, BMP2, NTF3, FOXA1, SMAD5, TP53, SMAD4, SMAD2, SMAD1, ISL1, HES1, NOTCH3, NOTCH2, DLX2, NOTCH4, PRDM1	6.93931e-09	1.28869e-05
GOTERM_BP_FAT	GO:0006352~transcription initiation	29	0.155596	POLR2H, E2F2, E2F3, POLR2L, POLR2K, POLR2J, POLR2I, TBP, POLR2D, POLR2B, POLR2A, ERCC3, MYC, GTF3C4, SNAPC5, TAF4, BRF1, MED14, TRIM24, PPARGC1A, GTF2B, GTF2H1, MED4, PTRF, GTF2I, GTF2F1, IRF7, NCOA6, SMARCA5	1.1527e-08	2.14067e-05
REACTOME_PATHWAY	REACT_1788:Transcription	37	0.198519	POLR2H, CCNT2, GTF3A, POLR2L, POLR2K, POLR2J, POLR2I, TH1L, TBP, POLR2D, POLR2B, POLR2A, POU2F1, GTF3C5, SRRM1, ERCC3, GTF3C4, SNAPC5, SSRP1, TAF4, BRF1, SNAPC4, RNPS1, POLR1C, GTF2B, COBRA1, GTF2H1, POLR3D, PCF11, PAPOLA, UPF3B, PTRF, UBTF, GTF2F1, SUPT16H, RDBP, TCEB1	1.18344e-08	1.20615e-05
GOTERM_BP_FAT	GO:0043066~negative regulation of apoptosis	74	0.397038	XRCC5, MEF2C, HTATIP2, STAT5A, ARNT2, STAT5B, CBX4, FOXO1, TP63, NFKB1, SGMS1, IL10, CITED2, ZFP91, GPX1, PCGF2, BAG1, ILK, CHST11, TPT1, PIK3CA, CAT, MYC, DHCR24, SGK3, CRYAA, CRYAB, RELA, TP53, ADNP, HRK, CSDA, DAPK1, AMIGO2, NME2, FAIM3, FOXC1, ALOX12, TMX1, NFKBIA, BCL2L2, TCF7L2, MIF, KRAS, SQSTM1, ALB, LHX4, BCL3, POU3F3, BCL6, FAIM, AATF, HSPA5, APC, ANGPTL4, CEBPB, MSH2, VHL, NR4A2, SMAD3…	1.29392e-08	2.40292e-05
GOTERM_BP_FAT	GO:0050767~regulation of neurogenesis	44	0.236077	XRCC5, NOG, PLXNA3, FOXA2, PPARG, XRCC6, SOX5, PAX6, REST, GLI2, TTL, PRPF19, NRCAM, ZFP91, TIAM1, SEMA3F, ILK, NUMB, POU3F2, SEMA3A, TLX2, NKX2-2, SPP1, BMP4, BMP2, NTF3, RELA, FOXA1, TP53, SMAD1, ISL1, HES1, NOTCH3, DLX2, MIB1, ATF5, ULK1, NTRK2, FOXG1, TGIF1, PBX1, CNTN4, KALRN, BMPR1A	1.65378e-08	3.07121e-05
GOTERM_BP_FAT	GO:0043069~negative regulation of programmed cell death	74	0.397038	XRCC5, MEF2C, HTATIP2, STAT5A, ARNT2, STAT5B, CBX4, FOXO1, TP63, NFKB1, SGMS1, IL10, CITED2, ZFP91, GPX1, PCGF2, BAG1, ILK, CHST11, TPT1, PIK3CA, CAT, MYC, DHCR24, SGK3, CRYAA, CRYAB, RELA, TP53, ADNP, HRK, CSDA, DAPK1, AMIGO2, NME2, FAIM3, FOXC1, ALOX12, TMX1, NFKBIA, BCL2L2, TCF7L2, MIF, KRAS, SQSTM1, ALB, LHX4, BCL3, POU3F3, BCL6, FAIM, AATF, HSPA5, APC, ANGPTL4, CEBPB, MSH2, VHL, NR4A2, SMAD3…	2.39026e-08	4.43892e-05
GOTERM_BP_FAT	GO:0051960~regulation of nervous system development	48	0.257538	XRCC5, NOG, PLXNA3, FOXA2, OXT, PPARG, XRCC6, SOX5, PAX6, OXTR, REST, GLI2, TTL, GLI1, PRPF19, NRCAM, ZFP91, TIAM1, SEMA3F, ILK, IFNG, NUMB, POU3F2, SEMA3A, TLX2, NKX2-2, SPP1, BMP4, BMP2, NTF3, RELA, FOXA1, TP53, SMAD1, ISL1, HES1, NOTCH3, DLX2, MIB1, ATF5, ULK1, NTRK2, FOXG1, TGIF1, PBX1, CNTN4, KALRN, BMPR1A	2.48885e-08	4.62202e-05
GOTERM_BP_FAT	GO:0010942~positive regulation of cell death	85	0.456058	ITGB3BP, HTATIP2, ZAK, PDIA3, RBM5, TP63, PAWR, FOXO3, PRDX1, IL10, CTNNBL1, MEN1, CUL3, CUL2, GPX1, APP, HTRA2, TIAM1, IFNG, POU4F1, RARB, DDX20, MYC, FOSL1, CUL1, MAP2K6, IP6K2, KCNMA1, PPP2R1A, RARG, CD3E, RXRA, TP53, HRK, GRIN2A, IFI16, STK4, DDIT3, DAPK1, JUN, MAP3K10, DCUN1D3, KALRN, APH1B, RRAGA, NR3C1, DPF1, SERINC3, VDR, SQSTM1, SOS1, SOS2, BCL3, BCL6, AATF, DYRK2, ERCC3, RUNX3, APC, PLA…	2.54181e-08	4.72037e-05
GOTERM_BP_FAT	GO:0060548~negative regulation of cell death	74	0.397038	XRCC5, MEF2C, HTATIP2, STAT5A, ARNT2, STAT5B, CBX4, FOXO1, TP63, NFKB1, SGMS1, IL10, CITED2, ZFP91, GPX1, PCGF2, BAG1, ILK, CHST11, TPT1, PIK3CA, CAT, MYC, DHCR24, SGK3, CRYAA, CRYAB, RELA, TP53, ADNP, HRK, CSDA, DAPK1, AMIGO2, NME2, FAIM3, FOXC1, ALOX12, TMX1, NFKBIA, BCL2L2, TCF7L2, MIF, KRAS, SQSTM1, ALB, LHX4, BCL3, POU3F3, BCL6, FAIM, AATF, HSPA5, APC, ANGPTL4, CEBPB, MSH2, VHL, NR4A2, SMAD3…	2.70415e-08	5.02184e-05
GOTERM_BP_FAT	GO:0048598~embryonic morphogenesis	66	0.354115	NOG, HNF1A, FOXA2, NDST1, LMO4, DICER1, GDF5, TP63, PAX3, ZEB1, GLI2, ZIC1, ZIC2, GLI1, CTNNB1, CUL3, MEN1, PCGF2, CHST11, PRKACA, RARB, MYC, TWIST1, ALX1, RARG, TP53, PCDH8, CFC1, HES1, MIB1, FAM48A, GNAQ, FOXG1, TGIF1, TFAP2A, FOXC1, GNAS, SHROOM3, LMBR1, UGDH, TCF7L2, CHD7, HAND1, HOXA5, CYP26B1, HOXA10, POU2F1, HOXA9, TLX2, PPAP2B, HECTD1, BMP4, SMAD4, SMAD3, EN1, SMAD2, SMAD1, NR4A3, DLX2, N…	2.8654e-08	5.32131e-05
GOTERM_BP_FAT	GO:0051094~positive regulation of developmental process	61	0.327288	XRCC5, PPARD, FOXA2, STAT5A, STAT5B, XRCC6, PPARG, GDF5, PAX6, RPS6KB1, NFKB1, FOXO3, GLI2, CTNNB1, NRCAM, MEN1, GATA2, ZFP91, TIAM1, GATA6, ILK, RARA, INSR, RELA, VASH2, JUNB, NME2, CD86, HIF1A, BTG1, JUN, FOXG1, TGIF1, GNAS, OXT, OXTR, TRIM16, SRF, PRPF19, TAL1, JUND, NUMB, NKX2-2, APC, ANGPTL4, BMP4, B4GALT1, BMP2, NTF3, VHL, KL, FOXA1, SMAD5, SMAD4, SMAD3, SMAD2, SMAD1, ETS1, DLX5, HDAC9, BMP…	4.74552e-08	8.81286e-05
KEGG_PATHWAY	hsa05220:Chronic myeloid leukemia	27	0.144865	E2F1, E2F2, E2F3, STAT5A, STAT5B, NFKBIA, NFKB1, KRAS, GAB2, SOS1, SOS2, PIK3CA, SHC3, MYC, RELA, CBL, TP53, SMAD4, SMAD3, CDK6, NRAS, HDAC2, HDAC1, ARAF, IKBKG, IKBKB, ABL1	6.40652e-08	7.88388e-05
GOTERM_BP_FAT	GO:0043065~positive regulation of apoptosis	83	0.445327	ITGB3BP, HTATIP2, ZAK, PDIA3, RBM5, TP63, PAWR, FOXO3, PRDX1, IL10, CTNNBL1, CUL3, MEN1, CUL2, GPX1, APP, HTRA2, TIAM1, IFNG, POU4F1, RARB, DDX20, MYC, FOSL1, CUL1, MAP2K6, IP6K2, KCNMA1, PPP2R1A, RARG, CD3E, RXRA, TP53, HRK, GRIN2A, IFI16, STK4, DDIT3, DAPK1, JUN, MAP3K10, DCUN1D3, KALRN, APH1B, NR3C1, DPF1, SERINC3, VDR, SQSTM1, SOS1, SOS2, BCL3, BCL6, AATF, DYRK2, ERCC3, RUNX3, APC, FGD4, PLAG…	6.63968e-08	0.000123305
REACTOME_PATHWAY	REACT_769:Pausing and recovery of elongation	16	0.0858461	CCNT2, POLR2H, SSRP1, POLR2L, POLR2K, POLR2J, TH1L, POLR2I, POLR2D, POLR2B, COBRA1, POLR2A, GTF2F1, SUPT16H, RDBP, TCEB1	7.2234e-08	7.36207e-05
REACTOME_PATHWAY	REACT_6259:HIV-1 elongation arrest and recovery	16	0.0858461	CCNT2, POLR2H, SSRP1, POLR2L, POLR2K, POLR2J, TH1L, POLR2I, POLR2D, POLR2B, COBRA1, POLR2A, GTF2F1, SUPT16H, RDBP, TCEB1	7.2234e-08	7.36207e-05
REACTOME_PATHWAY	REACT_6244:Pausing and recovery of HIV-1 elongation	16	0.0858461	CCNT2, POLR2H, SSRP1, POLR2L, POLR2K, POLR2J, TH1L, POLR2I, POLR2D, POLR2B, COBRA1, POLR2A, GTF2F1, SUPT16H, RDBP, TCEB1	7.2234e-08	7.36207e-05
REACTOME_PATHWAY	REACT_1892:Elongation arrest and recovery	16	0.0858461	CCNT2, POLR2H, SSRP1, POLR2L, POLR2K, POLR2J, TH1L, POLR2I, POLR2D, POLR2B, COBRA1, POLR2A, GTF2F1, SUPT16H, RDBP, TCEB1	7.2234e-08	7.36207e-05
GOTERM_BP_FAT	GO:0030522~intracellular receptor-mediated signaling pathway	26	0.1395	DCBLD2, RBM4, FHL2, NR3C1, CALCOCO1, CTNNB1, NR1H2, VDR, CYP26B1, RARA, AR, SP100, RARG, RXRA, MED14, KAT5, PPARGC1A, PPARGC1B, BRCA1, NRIP1, MED4, RNF4, NCOA3, NCOA6, PIAS2, PMEPA1	9.10661e-08	0.000169118
GOTERM_BP_FAT	GO:0043068~positive regulation of programmed cell death	83	0.445327	ITGB3BP, HTATIP2, ZAK, PDIA3, RBM5, TP63, PAWR, FOXO3, PRDX1, IL10, CTNNBL1, CUL3, MEN1, CUL2, GPX1, APP, HTRA2, TIAM1, IFNG, POU4F1, RARB, DDX20, MYC, FOSL1, CUL1, MAP2K6, IP6K2, KCNMA1, PPP2R1A, RARG, CD3E, RXRA, TP53, HRK, GRIN2A, IFI16, STK4, DDIT3, DAPK1, JUN, MAP3K10, DCUN1D3, KALRN, APH1B, NR3C1, DPF1, SERINC3, VDR, SQSTM1, SOS1, SOS2, BCL3, BCL6, AATF, DYRK2, ERCC3, RUNX3, APC, FGD4, PLAG…	9.12596e-08	0.000169477
GOTERM_BP_FAT	GO:0060429~epithelium development	52	0.279	E2F4, FOXA2, ELF3, TSG101, LMO4, PPARG, PAX6, TP63, PAX3, GLI2, CTNNB1, ZIC2, GPX1, GATA6, ILK, NR2F2, ALX1, TWIST1, STX2, DHRS9, PCDH8, SCEL, MIB1, TIMELESS, JUN, TGIF1, TFAP2A, EDF1, SHROOM3, ONECUT1, ONECUT2, DAG1, WT1, EZR, HOXA5, POU3F1, VEZF1, IVL, HECTD1, BMP4, B4GALT1, BMP2, FOXA1, SMAD4, NOTCH2, LAMA3, FREM2, DLX5, NOTCH4, ZIC5, PBX1, ID3	1.27387e-07	0.000236569
GOTERM_BP_FAT	GO:0045926~negative regulation of growth	32	0.171692	DCBLD2, PLXNA3, LGMN, PPARG, TP63, MEN1, DAB2, NDRG3, SEMA3F, TRO, BCL6, SEMA3A, ING1, ENO1, IP6K2, SPP1, PPP2R1A, CRYAB, SMAD4, ADIPOR2, TP53, SMAD3, ADIPOR1, TP73, ATXN2, EI24, HNF4A, ULK1, BTG1, BBC3, WFDC1, DCUN1D3	2.15038e-07	0.000399344
GOTERM_BP_FAT	GO:0035295~tube development	50	0.268269	NOG, FOXA2, LMO4, DICER1, TP63, PAX3, GLI2, CTNNB1, GLI1, ZIC2, CTTNBP2, GATA6, ILK, RARB, ALX1, TWIST1, PDPN, HES1, MIB1, HHEX, EP300, TIMELESS, TFAP2A, TGIF1, FOXC1, CUX1, SHROOM3, HECA, SRF, HAND1, HOXA5, NKX3-1, PLXND1, TRAF4, HECTD1, B4GALT1, CEBPA, BMP4, BMP2, EPAS1, FOXA1, SMAD4, SMAD2, NR4A3, SP3, NOTCH4, ZIC5, PBX1, BMPR1A, NFIB	2.96067e-07	0.000549822
REACTOME_PATHWAY	REACT_6344:Tat-mediated HIV-1 elongation arrest and recovery	15	0.0804807	POLR2H, SSRP1, POLR2L, POLR2K, POLR2J, TH1L, POLR2I, POLR2D, POLR2B, COBRA1, POLR2A, GTF2F1, RDBP, SUPT16H, TCEB1	3.54341e-07	0.000361143
REACTOME_PATHWAY	REACT_6143:Pausing and recovery of Tat-mediated HIV-1 elongation	15	0.0804807	POLR2H, SSRP1, POLR2L, POLR2K, POLR2J, TH1L, POLR2I, POLR2D, POLR2B, COBRA1, POLR2A, GTF2F1, RDBP, SUPT16H, TCEB1	3.54341e-07	0.000361143
GOTERM_BP_FAT	GO:0045597~positive regulation of cell differentiation	51	0.273635	XRCC5, PPARD, FOXA2, STAT5A, STAT5B, XRCC6, PPARG, GDF5, PAX6, NFKB1, FOXO3, GLI2, CTNNB1, NRCAM, MEN1, ZFP91, TIAM1, GATA6, ILK, RARA, RELA, JUNB, NME2, CD86, HIF1A, BTG1, JUN, FOXG1, TGIF1, GNAS, TRIM16, SRF, PRPF19, TAL1, JUND, NUMB, NKX2-2, APC, BMP4, BMP2, NTF3, VHL, FOXA1, SMAD5, SMAD4, SMAD3, SMAD2, SMAD1, ETS1, DLX5, BMPR1A	4.27285e-07	0.000793503
KEGG_PATHWAY	hsa05221:Acute myeloid leukemia	22	0.118038	CEBPA, TCF7, PPARD, STAT5A, RELA, STAT5B, SPI1, RPS6KB1, NFKB1, TCF7L2, STAT3, JUP, NRAS, KRAS, SOS1, ARAF, SOS2, IKBKG, PIK3CA, RARA, IKBKB, MYC	5.25113e-07	0.000646203
GOTERM_BP_FAT	GO:0030308~negative regulation of cell growth	28	0.150231	DCBLD2, PLXNA3, PPARG, TP63, DAB2, NDRG3, SEMA3F, TRO, BCL6, SEMA3A, ING1, ENO1, IP6K2, SPP1, PPP2R1A, CRYAB, SMAD4, ADIPOR2, TP53, SMAD3, ADIPOR1, TP73, EI24, HNF4A, ULK1, BTG1, WFDC1, DCUN1D3	5.31267e-07	0.000986606
KEGG_PATHWAY	hsa05215:Prostate cancer	28	0.150231	E2F1, E2F2, FGFR1, E2F3, NFKBIA, FOXO1, NFKB1, TCF7L2, CTNNB1, CCNE2, KRAS, SOS1, SOS2, NKX3-1, PIK3CA, CREB3L4, TCF7, AR, RELA, CREB1, CREBBP, TP53, NRAS, ATF4, EP300, ARAF, IKBKG, IKBKB	7.89347e-07	0.000971368
GOTERM_BP_FAT	GO:0007049~cell cycle	125	0.670673	TUSC2, CEP72, ZAK, TUBB2A, DBF4, KNTC1, PTTG1, FOXO4, CTNNB1, CUL3, CUL2, APP, ILK, IFNG, CUL1, MAP2K6, ESCO1, CRYAA, PDPN, RBL1, HMG20B, ESPL1, PPP1CC, AHR, DDIT3, TACC1, PSMA2, HHEX, PA2G4, EP300, TIMELESS, DST, ANAPC11, RCC1, CCNG2, NCAPG2, KATNA1, OVOL1, TFDP2, UBE2D1, TCF3, CREBL2, TFDP1, YEATS4, BRCA2, SMAD3, HGF, SUGT1, BRCA1, NOTCH2, HDAC3, NEDD1, RGS2, DMTF1, FBXO31, RAD54B, CHAF1A, ABL1…	1.19885e-06	0.00222634
GOTERM_BP_FAT	GO:0030182~neuron differentiation	80	0.429231	NRP2, PLXNA3, FOXA2, TUBB2A, PAX6, GJA1, PAX3, RORA, NR2E3, GLI2, NRCAM, GATA2, ZFP91, HOXC8, APP, HTRA2, BAG1, UNC5A, DYNLL2, ILK, POU4F1, SEMA3A, KCNMA1, EGR2, EMX1, RXRA, GPR98, CTNNA2, HES1, SLITRK4, GNAQ, FOXG1, CNTN4, RELN, SLITRK6, CUX1, DST, KALRN, FGFR1, ONECUT2, SOX5, ABI2, CDH1, SRF, MYCBP2, DGKG, KAL1, NUMB, LHX4, LHX6, POU3F2, ETV4, RUNX3, NKX2-2, APC, BMP4, CEBPB, NTF3, CREB1, FOXA1…	1.2087e-06	0.00224463
REACTOME_PATHWAY	REACT_11061:Signalling by NGF	40	0.214615	MEF2C, ITGB3BP, MEF2A, PPP2R5D, APH1B, NFKBIA, ELK1, FOXO1, NFKB1, FOXO3, FOXO4, ATF1, KRAS, PDE1C, SQSTM1, SOS1, RALB, PIK3CA, AATF, PRKACA, PRKACB, SHC3, PPP2R1A, CREB1, RELA, NR4A1, ITPR3, FURIN, YWHAE, STAT3, NRAS, HDAC3, HDAC2, ADCY9, HDAC1, PLCG1, RPS6KA1, NTRK1, NTRK2, IKBKB	1.51824e-06	0.00154737
GOTERM_BP_FAT	GO:0001701~in utero embryonic development	41	0.219981	HNF1B, HNF1A, ARNT2, C5, CDH1, SRF, XAB2, SOX8, YBX1, CITED2, PRPF19, CUL3, GATA2, PCGF2, DAB2, CHD7, HSF1, HAND1, GATA6, CEBPA, MAFF, AR, CEBPB, EPAS1, MSH2, GABPA, TP53, BRCA2, SMAD2, MBD3, CSDA, JUNB, HES1, MIB1, NMT1, HIF1A, PLCG1, SP3, NCOA6, FOXC1, PRDM1	2.08897e-06	0.00387934
GOTERM_BP_FAT	GO:0030900~forebrain development	37	0.198519	E2F1, NOG, PLXNA3, NDST1, PAX6, BCAN, OXTR, CDH1, GLI2, POU1F1, CTNNB1, GLI1, GATA2, APP, HTRA2, NUMB, POU3F3, POU3F2, LHX6, NR2F2, NR2F1, BMP4, EMX1, RFX4, CREB1, ISL1, YWHAE, TP73, HES1, NOTCH3, DLX2, HHEX, GNAQ, FOXG1, ZIC5, RELN, NFIB	2.42654e-06	0.00450621
GOTERM_BP_FAT	GO:0045792~negative regulation of cell size	28	0.150231	DCBLD2, PLXNA3, PPARG, TP63, DAB2, NDRG3, SEMA3F, TRO, BCL6, SEMA3A, ING1, ENO1, IP6K2, SPP1, PPP2R1A, CRYAB, SMAD4, ADIPOR2, TP53, SMAD3, ADIPOR1, TP73, EI24, HNF4A, ULK1, BTG1, WFDC1, DCUN1D3	2.57971e-06	0.00479064
GOTERM_BP_FAT	GO:0033554~cellular response to stress	96	0.515077	XRCC5, XRCC3, MICA, ZAK, RBM4, XRCC6, UVRAG, TP63, FOXO3, PTTG1, MBIP, FOXO4, PRDX1, MEN1, NONO, GPX1, FOS, MAP3K6, INSIG2, IFNG, CAT, CRY1, MAP2K6, EIF2B5, ESCO1, SP100, ATG9A, CRYAB, RXRA, USP1, TP53, HRK, TOPORS, IFI16, DDIT3, XRCC6BP1, GTF2H1, RAD51, EYA3, MAP4K3, RFC3, HIF1A, TIMELESS, JUN, NCOA6, MAP3K10, RUVBL2, NFE2L2, ATG10, DERL2, OBFC2A, XAB2, SMUG1, PRPF19, ERCC8, ALB, MAP3K2, EPX, BC…	2.79599e-06	0.00519228
GOTERM_BP_FAT	GO:0008285~negative regulation of cell proliferation	68	0.364846	NOG, PPARD, CNOT8, TSG101, E2F7, PPARG, IL28RA, RBM5, PAX6, GJA1, PAWR, NR2E3, IL15, ZEB1, FOXO4, MXI1, IL10, MEN1, CTTNBP2, CUL2, HSF1, ANG, CCL3L1, ILK, IFNG, RARB, ITCH, FOSL1, CUL1, DHCR24, RARG, RXRA, TP53, SIX5, CDK6, NME2, HNF4A, BTG1, JUN, TGIF1, WFDC1, MDM4, VSIG4, POU1F1, VDR, NKX3-1, BCL6, ING1, RUNX3, APC, BMP4, CEBPA, B4GALT1, BMP2, VHL, SMAD4, SMAD3, BRCA2, SMAD2, TRIM24, SMAD1, GAS…	2.84483e-06	0.00528297
GOTERM_BP_FAT	GO:0048732~gland development	34	0.182423	NOG, BCAT2, ELF3, STAT5A, STAT5B, PAX6, OXTR, TP63, CDH1, NR3C1, GLI2, POU1F1, GLI1, CITED2, CTTNBP2, GATA2, HOXA5, HOXA9, NKX3-1, POU3F2, B4GALT1, BMP4, AR, CREB1, FOXA1, BRCA2, ISL1, USF2, HES1, HHEX, NME2, NOTCH4, PBX1, FOXC1	3.02743e-06	0.00562206
GOTERM_BP_FAT	GO:0000904~cell morphogenesis involved in differentiation	51	0.273635	NRP2, PLXNA3, NOG, PAX6, C22ORF28, GLI2, CTNNB1, NRCAM, CUL3, APP, DAB2, UNC5A, ILK, POU4F1, SEMA3A, EGR2, CRYAA, RXRA, CTNNA2, HES1, SLITRK4, HIF1A, FOXG1, RELN, CNTN4, LAMC1, SLITRK6, DST, KALRN, SOX9, MYCBP2, KAL1, NUMB, LHX4, RUNX3, ETV4, NFATC1, APC, BMP2, NTF3, CREB1, TRIM28, NR4A2, HGF, ISL1, ULK1, DLX5, ULK2, NOTCH4, FEZ2, FEZ1	3.05914e-06	0.00568093
GOTERM_BP_FAT	GO:0040008~regulation of growth	65	0.34875	NOG, PLXNA3, TSG101, STAT5A, LGMN, STAT5B, PPARG, GDF5, TP63, RPS6KB1, TTL, NRCAM, MEN1, ZFP91, APP, DAB2, HTRA2, HSF1, SEMA3F, ILK, IFNG, PIK3CA, ITCH, SEMA3A, INSR, IP6K2, PPP2R1A, CRYAB, ADIPOR2, TP53, ADIPOR1, CSDA, EP300, HNF4A, BTG1, WFDC1, FOXC1, RUVBL2, RUVBL1, DCUN1D3, ALOX12, DCBLD2, TMX1, DERL2, CHD7, NDRG3, TRO, BCL6, POU3F2, ING1, ENO1, SPP1, YEATS4, CREB1, ATRN, SMAD4, SMAD3, KAT5, …	3.2212e-06	0.00598188
GOTERM_BP_FAT	GO:0006916~anti-apoptosis	45	0.241442	MEF2C, TMX1, HTATIP2, STAT5A, STAT5B, CBX4, NFKBIA, TP63, FOXO1, BCL2L2, NFKB1, TCF7L2, IL10, CITED2, GPX1, BAG1, SQSTM1, TPT1, LHX4, PIK3CA, AATF, HSPA5, MYC, DHCR24, CEBPB, CRYAA, SGK3, CRYAB, VHL, RELA, HRK, BIRC5, HGF, ANXA5, ANXA4, DAPK1, NOTCH2, ATF5, AMIGO2, HDAC3, HDAC1, FAIM3, FOXC1, IKBKB, ALOX12	3.83819e-06	0.00712761
GOTERM_BP_FAT	GO:0006367~transcription initiation from RNA polymerase II promoter	22	0.118038	POLR2H, E2F2, E2F3, TAF4, POLR2L, POLR2K, POLR2J, POLR2I, TBP, MED14, POLR2D, PPARGC1A, GTF2B, POLR2B, POLR2A, GTF2H1, MED4, GTF2I, IRF7, GTF2F1, NCOA6, ERCC3	3.903e-06	0.00724798
GOTERM_BP_FAT	GO:0007389~pattern specification process	54	0.289731	NOG, HNF1B, FOXA2, DYNC2LI1, PAX6, TP63, ZEB1, ZIC1, GLI2, GLI1, CITED2, CTNNB1, PCGF2, HOXC8, NR2F2, ALX1, EGR2, EMX1, YY1, PCDH8, ARL6, CFC1, RTTN, HES1, CTNNBIP1, MIB1, HHEX, EP300, FOXG1, TGIF1, RELN, SHROOM3, SF3B1, HOXA5, CYP26B1, HOXA10, HOXA9, NKX3-1, PLXND1, APC, MLLT3, BMP4, SMAD5, SMAD4, SMAD2, EN1, SMAD1, DLX2, NOTCH2, HOXB1, NOTCH4, PBX1, PBX3, BMPR1A	4.21394e-06	0.00782537
GOTERM_BP_FAT	GO:0035270~endocrine system development	22	0.118038	BMP4, HNF1B, HNF1A, FOXA2, ONECUT1, CREB1, ONECUT2, PAX6, CDH1, NR3C1, POU1F1, ISL1, GLI2, GLI1, CITED2, HES1, GATA2, HHEX, HOXA5, POU3F2, PBX1, NKX2-2	5.05759e-06	0.00939198
GOTERM_BP_FAT	GO:0003006~reproductive developmental process	53	0.284365	HNF1B, PPARD, NOG, HNF1A, HMGCR, DZIP1, STAT5A, STAT5B, TP63, RPS6KB1, FOXO3, CITED2, HOOK1, ANG, SRD5A1, INSR, DHCR24, EIF2B5, AR, SIX5, CSDA, DMRTB1, CDKL2, JUNB, NRIP1, TXNDC8, FOXC1, DMC1, DHH, BCL2L2, SOX9, TCF7L2, WT1, SRY, VDR, CHD7, CSDE1, NKX3-1, PCYT1B, HSD17B4, TRIP13, SPP1, B4GALT1, BMP4, TAF4, MSH2, FOXA1, SMAD5, ALMS1, BRCA2, SIRT1, PBX1, BMPR1A	5.20055e-06	0.00965745
GOTERM_BP_FAT	GO:0007548~sex differentiation	36	0.193154	DHH, HNF1B, HMGCR, STAT5A, STAT5B, TP63, BCL2L2, FOXO3, SOX9, TCF7L2, WT1, SRY, CHD7, ANG, CSDE1, SRD5A1, PCYT1B, HSD17B4, EIF2B5, DHCR24, B4GALT1, BMP4, AR, TAF4, MSH2, SMAD5, BRCA2, CSDA, SIRT1, DMRTB1, CDKL2, NRIP1, PBX1, FOXC1, DMC1, BMPR1A	5.59627e-06	0.0103923
GOTERM_BP_FAT	GO:0048469~cell maturation	23	0.123404	KCNMA1, CEBPA, EPAS1, PPARG, FOXA1, NR4A2, NTN4, BRCA2, FOXO3, SOX8, CBFB, CTNNB1, NRCAM, HES1, GATA2, APP, GNAQ, ANG, LHX6, DMC1, RUNX3, EPO, TRIP13	5.94045e-06	0.0110314
GOTERM_BP_FAT	GO:0045664~regulation of neuron differentiation	33	0.177058	NOG, PLXNA3, FOXA2, PAX6, SOX5, REST, GLI2, TTL, NRCAM, PRPF19, ZFP91, TIAM1, SEMA3F, ILK, NUMB, POU3F2, SEMA3A, TLX2, NKX2-2, SPP1, FOXA1, SMAD1, ISL1, NOTCH3, HES1, MIB1, ULK1, FOXG1, NTRK2, TGIF1, PBX1, CNTN4, KALRN	6.08879e-06	0.0113068
GOTERM_BP_FAT	GO:0035239~tube morphogenesis	32	0.171692	SHROOM3, FOXA2, LMO4, DICER1, TP63, PAX3, GLI2, SRF, CTNNB1, ZIC2, HAND1, HOXA5, ILK, NKX3-1, PLXND1, HECTD1, TWIST1, ALX1, B4GALT1, BMP4, BMP2, PDPN, FOXA1, SMAD4, NR4A3, MIB1, TIMELESS, ZIC5, NOTCH4, TGIF1, TFAP2A, PBX1	6.16968e-06	0.011457
GOTERM_BP_FAT	GO:0000902~cell morphogenesis	66	0.354115	NRP2, NOG, PLXNA3, E2F4, DYNC2LI1, PAX6, GJA1, C22ORF28, GLI2, CTNNB1, NRCAM, CUL3, APP, DAB2, UNC5A, ILK, POU4F1, SEMA3A, EGR2, CRYAA, PDPN, RXRA, ARL6, STK4, CTNNA2, HES1, SLITRK4, HIF1A, FOXG1, RELN, CNTN4, LAMC1, SLITRK6, DST, KALRN, SHROOM3, SHROOM4, ONECUT1, ONECUT2, SOX9, MYCBP2, EZR, KAL1, NUMB, LHX4, BCL6, ETV4, RUNX3, APC, NFATC1, RAB8A, BMP2, NTF3, VHL, CREB1, TRIM28, NR4A2, ALMS1, HGF…	7.05767e-06	0.0131059
GOTERM_BP_FAT	GO:0008361~regulation of cell size	44	0.236077	DCBLD2, FGFR1, DERL2, PLXNA3, E2F4, PPARG, TP63, SGMS1, ZFP91, APP, DAB2, NDRG3, NDRG4, TRO, SEMA3F, ILK, BCL6, SEMA3A, ING1, SPP1, ENO1, IP6K2, PPP2R1A, AR, RARG, CRYAB, CREB1, TP53, SMAD4, ADIPOR2, SMAD3, ADIPOR1, TP73, NOTCH2, EI24, EP300, NUPR1, HNF4A, ULK1, BTG1, WFDC1, DCUN1D3, XRN2, ALOX12	9.09735e-06	0.0168932
GOTERM_BP_FAT	GO:0010553~negative regulation of specific transcription from RNA polymerase II promoter	16	0.0858461	MEF2C, RXRA, PPARG, SMAD3, NFKB1, KAT5, HES1, HDAC4, VDR, HHEX, HDAC3, HDAC2, HDAC1, HAND1, HDAC9, NCOR1	9.43256e-06	0.0175156
GOTERM_BP_FAT	GO:0051726~regulation of cell cycle	62	0.332654	CCNT2, E2F1, E2F2, DYNC1LI1, ZAK, COPS5, STAT5A, STAT5B, KNTC1, CTCF, FOXO4, LATS1, CITED2, CSNK2A2, MEN1, CCNE2, APP, FOSL1, MYC, INSR, CDK13, TP53, CDK6, ESPL1, JUNB, GTF2H1, HNF4A, TIMELESS, JUN, FOXG1, FOXC1, DCUN1D3, HCFC1, AFAP1L2, ZNF655, RCC1, OBFC2A, CCNG2, MYCBP2, BCL6, AATF, THAP1, ERCC3, TCF3, RUNX3, APC, BMP4, BMP2, MSH2, SMAD3, BRCA2, BIRC5, CEP63, BRCA1, HDAC3, HDAC2, HDAC1, ETS1, …	9.8789e-06	0.0183444
KEGG_PATHWAY	hsa05223:Non-small cell lung cancer	19	0.101942	E2F1, E2F2, E2F3, RXRB, RXRA, RXRG, TP53, CDK6, FOXO3, STK4, PRKCB, NRAS, KRAS, PLCG1, SOS1, ARAF, SOS2, PIK3CA, RARB	1.31653e-05	0.0162
GOTERM_BP_FAT	GO:0030097~hemopoiesis	48	0.257538	XRCC5, ZBTB32, ONECUT1, STAT5A, STAT5B, PPARG, IL15, CBFB, IL10, CTNNB1, MEN1, TAL1, CHD7, ASH2L, BCL11A, BCL3, HOXA9, PATZ1, BCL6, TCF3, EPO, APC, CEBPA, BMP4, EGR1, EPAS1, CD3E, MSH2, RELB, SMAD5, TP53, IL25, BRCA2, CDK6, IFI16, ITGA4, HDAC4, NOTCH2, PKNOX1, SP3, NTRK1, AHSP, NOTCH4, NCOA6, IRF1, PBX1, IRF4, HDAC9	1.32637e-05	0.0246289
KEGG_PATHWAY	hsa04110:Cell cycle	32	0.171692	E2F1, E2F2, E2F3, E2F4, E2F5, DBF4, ANAPC11, PTTG1, CCNE2, TFDP2, MYC, CUL1, TFDP1, CREBBP, RBL1, SMAD4, TP53, SMAD3, CDK6, SMAD2, ESPL1, MCM2, MCM3, YWHAE, MCM4, MCM5, MCM6, HDAC2, EP300, HDAC1, YWHAQ, ABL1	1.37879e-05	0.0169661
GOTERM_BP_FAT	GO:0030518~steroid hormone receptor signaling pathway	19	0.101942	AR, RBM4, FHL2, MED14, NR3C1, KAT5, PPARGC1A, CALCOCO1, PPARGC1B, BRCA1, CTNNB1, NRIP1, MED4, NCOA3, RNF4, NCOA6, RARA, PIAS2, PMEPA1	1.75563e-05	0.0325985
GOTERM_BP_FAT	GO:0032582~negative regulation of gene-specific transcription	17	0.0912115	MEF2C, BMP2, RXRA, PPARG, SMAD3, NFKB1, KAT5, HES1, HDAC4, VDR, HHEX, HDAC3, HDAC2, HDAC1, HAND1, HDAC9, NCOR1	1.87696e-05	0.034851
KEGG_PATHWAY	hsa04350:TGF-beta signaling pathway	25	0.134135	NOG, LTBP1, E2F4, E2F5, GDF5, RPS6KB1, IFNG, MYC, CUL1, TFDP1, BMP4, PPP2R1A, BMP2, CREBBP, SMAD5, RBL1, SMAD4, SMAD3, SMAD2, SMAD1, EP300, ID1, SMURF2, ID3, BMPR1A	1.98595e-05	0.0244364
REACTOME_PATHWAY	REACT_12472:Regulatory RNA pathways	10	0.0536538	POLR2H, POLR2L, XPO5, POLR2K, POLR2J, DICER1, POLR2I, POLR2D, POLR2B, POLR2A	2.40986e-05	0.0245586
GOTERM_BP_FAT	GO:0007507~heart development	44	0.236077	NRP2, IRX4, POU6F1, OXT, COL3A1, GJA1, OXTR, FKBP1A, PAX3, SOX9, GLI2, SRF, CITED2, CTNNB1, CHD7, HAND1, GATA6, NKX3-1, NFATC4, RARB, CALCRL, NFATC3, INSR, NFATC1, BMP4, BMP2, RXRB, RXRA, ADIPOR2, SMAD2, ITGA4, ISL1, SHOX2, MIB1, HHEX, EP300, GNAQ, ID1, NCOA6, FOXC1, ID3, ADAM19, HDAC9, BMPR1A	2.73871e-05	0.0508481
REACTOME_PATHWAY	REACT_125:Processing of Capped Intron-Containing Pre-mRNA	27	0.144865	FUS, POLR2H, POLR2L, POLR2K, POLR2J, POLR2I, RBM5, SNRPD1, POLR2D, SF3B3, YBX1, POLR2B, POLR2A, SF3B1, HNRNPK, PCBP2, HNRNPD, SRRM1, RNPS1, RBMX, HNRNPU, PCF11, PAPOLA, EIF4E, UPF3B, GTF2F1, SNRPB	2.85958e-05	0.0291409
GOTERM_BP_FAT	GO:0001890~placenta development	19	0.101942	CEBPA, PPARD, HNF1A, CEBPB, EPAS1, RXRA, PPARG, JUNB, CITED2, DLX3, GATA2, VDR, HIF1A, HAND1, HSF1, ANG, SP3, PRDM1, SPP1	2.93787e-05	0.0545447
KEGG_PATHWAY	hsa05216:Thyroid cancer	13	0.06975	TCF7, RXRB, RXRA, PPARG, RXRG, TP53, CDH1, TCF7L2, CTNNB1, NRAS, KRAS, NTRK1, MYC	3.23002e-05	0.0397414
GOTERM_BP_FAT	GO:0006974~response to DNA damage stimulus	66	0.354115	XRCC5, XRCC3, MICA, ZAK, RBM4, XRCC6, UVRAG, TP63, PTTG1, FOXO3, FOXO4, NONO, MEN1, CRY1, MAP2K6, ESCO1, SP100, USP1, TP53, TOPORS, IFI16, DDIT3, XRCC6BP1, GTF2H1, RAD51, EYA3, RFC3, TIMELESS, NCOA6, RUVBL2, OBFC2A, SMUG1, XAB2, PRPF19, ERCC8, BCL3, RNF168, BCL6, AATF, DYRK2, ERCC3, APC, TRIP13, SSRP1, MSH2, MSH5, TP53BP1, BRCA2, KAT5, CEP63, SIRT1, TP73, BRCA1, NUPR1, VCP, BBC3, IRF7, SFPQ, SUPT…	3.24755e-05	0.0602927
GOTERM_BP_FAT	GO:0002521~leukocyte differentiation	31	0.166327	ONECUT1, STAT5A, PPARG, STAT5B, IL15, IL10, CBFB, CTNNB1, CHD7, BCL11A, BCL3, PATZ1, BCL6, TCF3, APC, CEBPA, EGR1, CD3E, MSH2, RELB, IL25, TP53, ITGA4, IFI16, HDAC4, PKNOX1, NTRK1, SP3, IRF1, IRF4, HDAC9	3.26282e-05	0.0605761
KEGG_PATHWAY	hsa05222:Small cell lung cancer	24	0.128769	E2F1, E2F2, E2F3, RXRB, RXRA, RELA, RXRG, TP53, NFKBIA, CDK6, NFKB1, CCNE2, MAX, LAMA3, PIAS4, IKBKG, PIK3CA, LAMC2, PIAS2, RARB, LAMC1, IKBKB, MYC, TRAF4	3.36745e-05	0.0414321
GOTERM_BP_FAT	GO:0003002~regionalization	41	0.219981	NOG, HNF1B, FOXA2, PAX6, TP63, GLI2, CTNNB1, GLI1, SF3B1, PCGF2, HOXC8, HOXA5, CYP26B1, HOXA10, HOXA9, NKX3-1, NR2F2, ALX1, MLLT3, APC, BMP4, EGR2, EMX1, YY1, SMAD4, PCDH8, SMAD2, EN1, HES1, CTNNBIP1, DLX2, MIB1, HHEX, HOXB1, EP300, FOXG1, TGIF1, PBX1, RELN, PBX3, BMPR1A	3.60274e-05	0.0668849
GOTERM_BP_FAT	GO:0016568~chromatin modification	52	0.279	KDM6A, HNF1A, UTY, EZH2, RBM4, CBX4, CBX3, CTCF, MEN1, PCGF2, SMARCD2, EED, KDM5A, KDM5B, RBL1, HMG20B, MBD3, HLTF, EYA3, SUZ12, EP300, BPTF, SMARCA5, RUVBL2, RUVBL1, SUPT3H, CDC73, TRIM16, NR3C1, ARID2, CHD9, CHD7, CHD1, RNF168, KDM3B, CHD5, YEATS4, CREBBP, KAT5, SIRT1, CTR9, HDAC4, HDAC3, HDAC2, HDAC1, BCORL1, PHF21A, IRF4, HDAC9, SETD2, NCOR1, RERE	3.97244e-05	0.0737459
GOTERM_BP_FAT	GO:0022402~cell cycle process	91	0.48825	KIF23, E2F1, CEP72, E2F4, ZAK, E2F6, TUBB2A, TSG101, DBF4, KNTC1, PTTG1, FOXO4, LATS1, CTNNB1, MEN1, CUL3, CUL2, APP, ILK, IFNG, PSMD2, MYC, PSMD7, CUL1, MAP2K6, DHCR24, KHDRBS1, CRYAA, TP53, PAPD5, ESPL1, CDK6, DDIT3, RAD51, PSMA2, EIF4G2, PA2G4, PSME1, TIMELESS, SLC26A8, NSL1, MAPRE2, PSME3, MAPRE1, RUVBL1, MDM4, DMC1, DST, HAUS4, PPP6C, DHH, CAMK2G, CETN2, ANAPC11, ZNF655, RCC1, CCNG2, TCF7L2,…	4.10119e-05	0.0761352
GOTERM_BP_FAT	GO:0048568~embryonic organ development	37	0.198519	NOG, NDST1, ZEB1, ZIC1, GLI2, TCF7L2, CITED2, GLI1, MEN1, GATA2, PCGF2, CHD7, HSF1, HAND1, HOXA5, FOXF2, CHST11, RARB, MYC, ALX1, CEBPA, RARG, CEBPB, EPAS1, NR4A3, JUNB, DDIT3, DLX2, HOXB1, HIF1A, DLX5, SP3, FOXG1, TFAP2A, PBX1, GNAS, PRDM1	4.46881e-05	0.0829572
KEGG_PATHWAY	hsa04310:Wnt signaling pathway	35	0.187788	WNT16, PPARD, NKD2, CAMK2G, PPP2R5D, PPP2R5C, TCF7L2, CTNNB1, CSNK2A2, PLCB4, NFATC4, PRKACA, PRKACB, PLCB1, FOSL1, MYC, FBXW11, NFATC3, CUL1, NFATC1, APC, PPP2R1A, TCF7, VANGL1, CREBBP, SMAD4, TP53, SMAD3, SMAD2, PRKCB, CTNNBIP1, EP300, JUN, WIF1, RUVBL1	4.75759e-05	0.0585312
GOTERM_BP_FAT	GO:0001501~skeletal system development	58	0.311192	NOG, NDST1, TP63, ZEB1, GLI2, PRDX1, CBFB, GLI1, CTNNB1, MEN1, PCGF2, HOXC8, TNFRSF11B, CHST11, COL11A2, MYC, TWIST1, ALX1, MINPP1, ARID5B, CHRDL2, GNAQ, NAB1, TFAP2A, FOXC1, KIAA1217, GNAS, ADAMTS4, FGFR1, COL3A1, SOX5, FHL2, SOX9, VDR, CHD7, HOXA5, JUND, HOXA10, HOXA9, SPP1, BMP4, ESRRA, BMP2, BMP1, SMAD5, SMAD3, EN1, SMAD1, SHOX2, DLX2, HDAC4, HOXB1, COL19A1, SP3, DLX5, ETS2, PBX1, BMPR1A	4.76732e-05	0.0884963
GOTERM_BP_FAT	GO:0007050~cell cycle arrest	26	0.1395	ZAK, TSG101, FOXO4, TCF7L2, MEN1, CUL3, CUL2, IFNG, ILK, MYC, CUL1, MAP2K6, APC, DHCR24, KHDRBS1, MSH2, TP53, SMAD3, TP73, DDIT3, EIF4G2, NOTCH2, PA2G4, DST, TP53INP1, BARD1	5.25211e-05	0.0974914
GOTERM_BP_FAT	GO:0030098~lymphocyte differentiation	26	0.1395	ONECUT1, STAT5A, STAT5B, IL15, IL10, CBFB, CTNNB1, CHD7, BCL11A, BCL3, BCL6, PATZ1, TCF3, APC, EGR1, MSH2, CD3E, RELB, TP53, ITGA4, HDAC4, PKNOX1, NTRK1, SP3, IRF1, HDAC9	5.25211e-05	0.0974914
GOTERM_BP_FAT	GO:0009954~proximal/distal pattern formation	11	0.0590192	DLX2, CYP26B1, HOXA10, HOXA9, TP63, EN1, PBX1, GLI2, GLI1, CTNNB1, APC	5.29233e-05	0.0982375
GOTERM_BP_FAT	GO:0048729~tissue morphogenesis	38	0.203885	HNF1A, SHROOM3, LMO4, DAG1, TP63, FKBP1A, PAX3, GLI2, CTNNB1, ZIC2, HAND1, HOXA5, ILK, PRKACA, TLX2, RUNX3, ALX1, HECTD1, TWIST1, BMP4, BMP2, RXRA, SMAD4, SMAD3, PCDH8, SMAD2, NR4A3, SMAD1, NOTCH2, MIB1, TIMELESS, FREM2, ZIC5, TGIF1, TFAP2A, PBX1, FOXC1, BMPR1A	5.2977e-05	0.0983372
GOTERM_BP_FAT	GO:0048511~rhythmic process	30	0.160961	HLF, STAT5A, HS3ST2, STAT5B, OXTR, FOXO3, NPAS2, ANG, TEF, PCYT1B, NFIL3, CRY1, EIF2B5, BMP4, KCNMA1, BMP2, EGR3, TAF4, EGR2, MAT2A, GRIN2A, ARNTL, SIRT1, NRIP1, TIMELESS, PTGDS, JUN, NHLH2, FOXC1, DMC1	5.40672e-05	0.10036
GOTERM_BP_FAT	GO:0032989~cellular component morphogenesis	68	0.364846	NRP2, NOG, PLXNA3, E2F4, DYNC2LI1, PAX6, GJA1, C22ORF28, GLI2, CTNNB1, NRCAM, ACTG1, CUL3, APP, DAB2, UNC5A, ILK, POU4F1, SEMA3A, EGR2, CRYAA, PDPN, RXRA, ARL6, STK4, CTNNA2, HES1, SLITRK4, HIF1A, TXNDC8, FOXG1, RELN, CNTN4, LAMC1, SLITRK6, DST, KALRN, SHROOM3, SHROOM4, ONECUT1, ONECUT2, SOX9, MYCBP2, EZR, KAL1, NUMB, LHX4, BCL6, ETV4, RUNX3, APC, NFATC1, RAB8A, BMP2, NTF3, VHL, CREB1, TRIM28, NR…	6.87411e-05	0.127581
GOTERM_BP_FAT	GO:0045665~negative regulation of neuron differentiation	13	0.06975	FOXA2, PAX6, REST, ISL1, NOTCH3, PRPF19, HES1, MIB1, ZFP91, FOXG1, CNTN4, PBX1, NKX2-2	7.91463e-05	0.14688
GOTERM_BP_FAT	GO:0008284~positive regulation of cell proliferation	70	0.375577	NOG, PPARD, E2F3, STAT5A, ATP6AP1, ARNT2, STAT5B, PAX6, TP63, RPS6KB1, IL15, PAX3, GLI2, GLI1, SSR1, CUL3, S1PR3, ZFP91, ANG, ILK, IFNG, CALCRL, IL13RA1, FOSL1, MYC, INSR, EBI3, RHOG, CDK13, CD3E, RELA, CDK6, VASH2, PURA, SUZ12, HES1, NME2, CD86, HIF1A, JUN, FOXG1, TGIF1, MDM4, LAMC1, ALOX12, FGFR1, DERL2, CNBP, IL12RB2, KRAS, BCL6, POU3F2, TCF3, EPO, BMP4, B4GALT1, KLF5, TNFRSF13C, STAT1, NRAS, …	7.97297e-05	0.147961
GOTERM_BP_FAT	GO:0048534~hemopoietic or lymphoid organ development	49	0.262904	XRCC5, ZBTB32, STAT5A, STAT5B, PPARG, IL15, NFKB2, CBFB, IL10, CTNNB1, MEN1, ASH2L, PATZ1, EGR1, CD3E, RELB, IL25, TP53, CDK6, IFI16, AHSP, NCOA6, ONECUT1, TAL1, CHD7, BCL11A, BCL3, HOXA9, BCL6, TCF3, EPO, APC, CEBPA, BMP4, EPAS1, MSH2, SMAD5, BRCA2, ITGA4, HDAC4, NOTCH2, PKNOX1, NTRK1, SP3, NOTCH4, IRF1, PBX1, IRF4, HDAC9	8.17288e-05	0.151669
GOTERM_BP_FAT	GO:0001892~embryonic placenta development	11	0.0590192	CEBPA, GATA2, HIF1A, CEBPB, HSF1, HAND1, EPAS1, SP3, PRDM1, JUNB, CITED2	8.21626e-05	0.152473
GOTERM_BP_FAT	GO:0007369~gastrulation	20	0.107308	BMP4, HNF1A, FOXA2, TP53, UGDH, SMAD4, SMAD3, SMAD2, SMAD1, NR4A3, CFC1, CTNNB1, CUL3, FAM48A, HAND1, PRKACA, FOXC1, TLX2, PPAP2B, BMPR1A	8.22403e-05	0.152617
GOTERM_BP_FAT	GO:0008629~induction of apoptosis by intracellular signals	17	0.0912115	TP53, TP63, BRCA2, IFI16, BRCA1, TP73, CUL3, CUL2, GPX1, NUPR1, HTRA2, BBC3, BCL3, DYRK2, ABL1, MYC, CUL1	9.51021e-05	0.176465
GOTERM_BP_FAT	GO:0051276~chromosome organization	79	0.423865	XRCC5, PTGES3, KDM6A, HMGN2, SOX21, HNF1A, UTY, RBM4, EZH2, XRCC6, CBX4, CBX3, CTCF, PTTG1, LATS1, MEN1, PCGF2, SMARCD2, EED, KDM5A, KDM5B, H1F0, MTA2, RBL1, TP53, HMG20B, ESPL1, MBD3, MCM2, HLTF, HMGA1, SUZ12, EYA3, EP300, BPTF, HIST2H2BE, SMARCA5, RUVBL2, RUVBL1, SUPT3H, TRIM16, CDC73, NR3C1, TSPYL4, TSPYL5, ARID2, CHD9, CHD7, NCAPG2, CHD1, RNF168, FBXO4, KDM3B, CHD5, APC, YEATS4, NFE2, MSH2, M…	9.58684e-05	0.177886
GOTERM_BP_FAT	GO:0002520~immune system development	51	0.273635	XRCC5, ZBTB32, STAT5A, STAT5B, XRCC6, PPARG, IL15, NFKB2, CBFB, IL10, CTNNBL1, CTNNB1, MEN1, ASH2L, PATZ1, EGR1, CD3E, RELB, IL25, TP53, CDK6, IFI16, AHSP, NCOA6, ONECUT1, TAL1, CHD7, BCL11A, BCL3, HOXA9, BCL6, TCF3, EPO, APC, CEBPA, BMP4, EPAS1, MSH2, SMAD5, BRCA2, ITGA4, HDAC4, NOTCH2, PKNOX1, NTRK1, SP3, NOTCH4, IRF1, PBX1, IRF4, HDAC9	9.62262e-05	0.17855
GOTERM_BP_FAT	GO:0010033~response to organic substance	109	0.584827	STAT5A, STAT5B, ARNT2, RBM4, FOXO1, RPS6KB1, FOXO4, IL10, CTNNB1, CTTNBP2, EIF4EBP2, GATA3, IFNG, RARA, PRKACA, CREB3L4, PRKACB, INSR, EIF2B5, CRYAB, RXRA, RELA, GRIN2A, PPARGC1B, DDIT3, JUNB, NME2, EP300, HNF4A, JUN, WFDC1, NFE2L2, DERL2, NFKBIA, LIN28A, SRF, LIN28B, IL12RB2, KRAS, NR1H4, SPP1, BMP4, NR4A2, BRCA2, SMAD3, SMAD2, NR4A3, SMAD1, USF1, BRCA1, EPHA3, ATF6, HDAC4, HDAC2, VCP, EPS8, FAB…	0.000100419	0.186322
GOTERM_BP_FAT	GO:0030856~regulation of epithelial cell differentiation	12	0.0643846	NME2, BTG1, STAT5A, STAT5B, NOTCH4, PAX6, TP63, TRIM16, ZEB1, CTNNB1, KRT84, APC	0.000100794	0.187018
GOTERM_BP_FAT	GO:0002009~morphogenesis of an epithelium	25	0.134135	SHROOM3, LMO4, DAG1, TP63, PAX3, GLI2, CTNNB1, ZIC2, HOXA5, ILK, HECTD1, TWIST1, ALX1, BMP4, BMP2, SMAD4, PCDH8, MIB1, NOTCH2, TIMELESS, FREM2, ZIC5, TFAP2A, TGIF1, PBX1	0.000105378	0.195515
GOTERM_BP_FAT	GO:0032535~regulation of cellular component size	50	0.268269	PLXNA3, E2F4, PPARG, TP63, SGMS1, LATS1, ZFP91, APP, DAB2, SEMA3F, ILK, SEMA3A, IP6K2, PPP2R1A, AR, RARG, CRYAB, ADIPOR2, TP53, ADIPOR1, EP300, HNF4A, BTG1, WFDC1, DCUN1D3, XRN2, ALOX12, DCBLD2, FGFR1, TRIOBP, DERL2, RDX, NDRG3, NDRG4, TRO, BCL6, ING1, ENO1, SPP1, CREB1, SMAD4, SMAD3, EPB49, TP73, NOTCH2, EI24, NUPR1, ULK1, SPTBN2, SPTAN1	0.000118152	0.219191
KEGG_PATHWAY	hsa05213:Endometrial cancer	17	0.0912115	TCF7, TP53, ELK1, CDH1, FOXO3, TCF7L2, CTNNB1, CTNNA2, NRAS, KRAS, SOS1, ARAF, ILK, SOS2, PIK3CA, MYC, APC	0.000118822	0.146124
KEGG_PATHWAY	hsa03020:RNA polymerase	12	0.0643846	POLR2H, POLR2L, POLR1E, POLR2K, POLR2J, POLR2I, POLR1C, POLR3GL, POLR2D, POLR2B, POLR3D, POLR2A	0.000121948	0.149967
GOTERM_BP_FAT	GO:0002064~epithelial cell development	10	0.0536538	B4GALT1, GPX1, SHROOM3, E2F4, ONECUT1, FOXA1, NOTCH4, ONECUT2, TP63, VEZF1	0.000144738	0.26845
GOTERM_BP_FAT	GO:0006325~chromatin organization	64	0.343384	KDM6A, HMGN2, SOX21, HNF1A, UTY, RBM4, EZH2, CBX4, CBX3, CTCF, MEN1, PCGF2, SMARCD2, EED, KDM5A, KDM5B, H1F0, MTA2, RBL1, HMG20B, MBD3, MCM2, HLTF, HMGA1, SUZ12, EYA3, EP300, BPTF, HIST2H2BE, SMARCA5, RUVBL2, RUVBL1, SUPT3H, TRIM16, CDC73, NR3C1, TSPYL4, TSPYL5, ARID2, CHD9, CHD7, CHD1, RNF168, KDM3B, CHD5, YEATS4, NFE2, CREBBP, KAT5, SIRT1, CTR9, HDAC4, HDAC3, HDAC2, HDAC1, BCORL1, SUPT16H, PHF2…	0.000161126	0.298802
GOTERM_BP_FAT	GO:0030330~DNA damage response, signal transduction by p53 class mediator	11	0.0590192	SP100, NUPR1, BBC3, TP53, TP63, BCL3, BRCA2, DYRK2, IFI16, KAT5, BRCA1	0.000182559	0.338485
GOTERM_BP_FAT	GO:0008380~RNA splicing	51	0.273635	RBM4, RBM5, SNRPD1, DGCR14, YBX1, NONO, PCBP2, SRRM1, DDX20, ZCCHC8, PPP2R1A, PRPF39, CDC5L, PPARGC1A, TTF2, HNRNPU, PCF11, ESRP1, SNRPB, KHSRP, SNRPC, THOC2, POLR2H, FUS, POLR2L, POLR2K, POLR2J, POLR2I, WBP11, POLR2D, IVNS1ABP, XAB2, SF3B3, POLR2B, POLR2A, PRPF19, SF3B1, DDX46, HNRNPK, DHX15, HNRNPD, GEMIN8, TSEN54, DDX1, RNPS1, RBMX, PPIE, PAPOLA, UPF3B, GTF2F1, SFPQ	0.000198975	0.368869
GOTERM_BP_FAT	GO:0030521~androgen receptor signaling pathway	13	0.06975	AR, FHL2, MED14, KAT5, PPARGC1A, BRCA1, NRIP1, CTNNB1, MED4, NCOA3, RNF4, PIAS2, PMEPA1	0.000206665	0.3831
GOTERM_BP_FAT	GO:0035113~embryonic appendage morphogenesis	22	0.118038	NOG, RARG, HNF1A, LMBR1, DICER1, GDF5, TP63, EN1, CTNNB1, NOTCH2, CHD7, GNAQ, DLX5, CHST11, CYP26B1, HOXA10, HOXA9, GNAS, PBX1, RARB, TWIST1, ALX1	0.000220762	0.409181
GOTERM_BP_FAT	GO:0030326~embryonic limb morphogenesis	22	0.118038	NOG, RARG, HNF1A, LMBR1, DICER1, GDF5, TP63, EN1, CTNNB1, NOTCH2, CHD7, GNAQ, DLX5, CHST11, CYP26B1, HOXA10, HOXA9, GNAS, PBX1, RARB, TWIST1, ALX1	0.000220762	0.409181
GOTERM_BP_FAT	GO:0008283~cell proliferation	71	0.380942	XRCC5, E2F1, TUSC2, FGF5, ZBTB32, PPARD, HNF1B, ZAK, DPH1, TP63, ZEB1, IL15, GLI2, PRDX1, IL10, CTNNB1, GPX1, DAB2, ILK, MYC, CUL1, KHDRBS1, AR, RXRB, PDPN, RXRA, TP53, IFI16, CTNNBIP1, HHEX, PA2G4, CD86, FOXC1, MAPRE2, MAPRE1, MDM4, BIN1, TMX1, HDGF, BCL2L2, FKBP1A, TCF7L2, FKBP1B, MIF, PRPF19, TAL1, STAT4, SLC29A2, NUMB, POU3F3, THAP1, POU3F2, COL8A2, RUNX3, TFDP1, BMP4, NOX5, CREBBP, ALMS1, BR…	0.000227434	0.421523
GOTERM_BP_FAT	GO:0032446~protein modification by small protein conjugation	29	0.155596	ATG10, TMEM189-UBE2V1, TSG101, CDC73, ANAPC11, PRPF19, ERCC8, FBXW7, UBE2D3, FBXO4, RNF168, NEDD4L, ITCH, UBE2D1, FBXW11, HECTD1, VHL, CBL, PARK2, RBBP6, BRCA1, CTR9, SUZ12, MIB1, PIAS4, VCP, TRIM32, SIAH2, BARD1	0.000238721	0.442397
GOTERM_BP_FAT	GO:0016567~protein ubiquitination	27	0.144865	TMEM189-UBE2V1, TSG101, CDC73, ANAPC11, PRPF19, ERCC8, FBXW7, UBE2D3, FBXO4, RNF168, NEDD4L, ITCH, UBE2D1, FBXW11, HECTD1, VHL, CBL, PARK2, RBBP6, BRCA1, CTR9, SUZ12, MIB1, VCP, TRIM32, SIAH2, BARD1	0.000240019	0.444799
GOTERM_BP_FAT	GO:0048608~reproductive structure development	28	0.150231	DHH, NOG, HNF1A, HMGCR, STAT5A, STAT5B, TP63, BCL2L2, FOXO3, SOX9, WT1, ANG, CSDE1, NKX3-1, HSD17B4, PCYT1B, EIF2B5, BMP4, AR, TAF4, MSH2, FOXA1, BRCA2, CSDA, SIRT1, NRIP1, FOXC1, DMC1	0.000257252	0.476661
GOTERM_BP_FAT	GO:0048666~neuron development	58	0.311192	NRP2, PLXNA3, PAX6, GJA1, NR2E3, GLI2, NRCAM, ZFP91, APP, HTRA2, DYNLL2, UNC5A, ILK, POU4F1, SEMA3A, EGR2, RXRA, GPR98, CTNNA2, HES1, SLITRK4, GNAQ, FOXG1, RELN, CNTN4, SLITRK6, DST, KALRN, FGFR1, ONECUT2, ABI2, CDH1, SRF, MYCBP2, DGKG, KAL1, NUMB, LHX4, LHX6, ETV4, RUNX3, APC, NTF3, CREB1, NTN4, NR4A2, ALMS1, PCDH12, EN1, ISL1, TP73, ULK1, DLX5, ULK2, NTRK2, PBX3, FEZ2, FEZ1	0.000257598	0.477301
KEGG_PATHWAY	hsa05212:Pancreatic cancer	20	0.107308	E2F1, E2F2, E2F3, RELA, TP53, SMAD4, SMAD3, BRCA2, CDK6, SMAD2, NFKB1, STAT1, STAT3, RAD51, KRAS, ARAF, IKBKG, RALB, PIK3CA, IKBKB	0.000273362	0.335881
GOTERM_BP_FAT	GO:0001889~liver development	16	0.0858461	CEBPA, HNF1A, ONECUT1, RXRA, RELA, ONECUT2, STAT5B, HGF, CTNNB1, CITED2, HES1, HHEX, HDAC3, EP300, GATA6, SP3	0.000273971	0.507566
GOTERM_BP_FAT	GO:0016071~mRNA metabolic process	62	0.332654	EIF2C1, RBM4, RBM5, SNRPD1, DGCR14, YBX1, NONO, APP, PARN, PCBP2, SRRM1, DDX20, ZCCHC8, KHDRBS1, BRF1, PRPF39, CDC5L, PPARGC1A, HNRNPU, TTF2, PCF11, CELF6, SERBP1, ESRP1, SNRPB, KHSRP, SNRPC, THOC2, XRN2, FUS, POLR2H, POLR2L, POLR2K, POLR2J, POLR2I, WBP11, POLR2D, XAB2, POLR2B, SF3B3, POLR2A, PRPF19, SF3B1, DDX46, HNRNPK, CNOT6L, HNRNPD, DHX15, GEMIN8, TSEN54, DDX1, ELAVL1, SSB, RNPS1, RBMX, PPIE…	0.000274453	0.508457
GOTERM_BP_FAT	GO:0021700~developmental maturation	24	0.128769	KCNMA1, CEBPA, PPARD, EPAS1, PPARG, FOXA1, NR4A2, NTN4, BRCA2, FOXO3, SOX8, CBFB, CTNNB1, NRCAM, HES1, GATA2, APP, GNAQ, ANG, LHX6, DMC1, RUNX3, EPO, TRIP13	0.000285209	0.528333
KEGG_PATHWAY	hsa04010:MAPK signaling pathway	50	0.268269	MEF2C, FGF5, ZAK, FGF13, NFKB1, NFKB2, MAP3K6, FOS, MAX, PRKACA, PRKACB, MYC, MAP2K6, RELA, RELB, TP53, FLNC, STK4, DDIT3, PRKCB, MAP4K3, JUN, FGFR1, MRAS, PPM1A, MKNK2, ELK1, CACNB3, SRF, ATF2, KRAS, MAP3K2, SOS1, SOS2, JUND, DUSP16, NFATC4, NTF3, NR4A1, DUSP5, NRAS, ATF4, RPS6KA1, NTRK1, NTRK2, IKBKG, CACNA1G, CACNA1E, IKBKB, CD14	0.000307358	0.377579
GOTERM_BP_FAT	GO:0032386~regulation of intracellular transport	19	0.101942	KHDRBS1, BMP4, CRYAA, CRYAB, SMAD4, NFKBIA, SMAD3, CDH1, MXI1, FKBP1B, PRDX1, SIRT1, IL10, HNF4A, BCL3, PRKACA, TRIP6, BARD1, BMPR1A	0.000319285	0.59128
GOTERM_BP_FAT	GO:0045667~regulation of osteoblast differentiation	14	0.0751154	BMP4, BMP2, ESRRA, SMAD5, SMAD3, CDK6, SMAD1, CTNNB1, MEN1, DLX5, JUND, GNAS, APC, BMPR1A	0.000340503	0.630456
GOTERM_BP_FAT	GO:0006397~mRNA processing	55	0.295096	RBM4, RBM5, SNRPD1, DGCR14, YBX1, NONO, APP, PCBP2, SRRM1, DDX20, ZCCHC8, KHDRBS1, PRPF39, CDC5L, PPARGC1A, TTF2, HNRNPU, PCF11, CELF6, ESRP1, SNRPB, KHSRP, SNRPC, THOC2, XRN2, POLR2H, FUS, POLR2L, POLR2K, POLR2J, POLR2I, WBP11, POLR2D, XAB2, POLR2B, SF3B3, POLR2A, PRPF19, SF3B1, DDX46, HNRNPK, CNOT6L, HNRNPD, DHX15, GEMIN8, TSEN54, DDX1, RNPS1, RBMX, PAPOLB, PPIE, PAPOLA, UPF3B, GTF2F1, SFPQ	0.000364726	0.675162
GOTERM_BP_FAT	GO:0021983~pituitary gland development	11	0.0590192	HES1, BMP4, GATA2, CREB1, PAX6, CDH1, POU3F2, POU1F1, ISL1, GLI2, GLI1	0.000370187	0.685238
GOTERM_BP_FAT	GO:0006928~cell motion	75	0.402404	NRP2, SLC22A16, PLXNA3, PPARD, SMCP, HMGCR, ATP5B, PAX6, RPS6KB1, PAX3, GLI2, IL10, ACTG1, NRCAM, CTTNBP2, GPX1, APP, GAB2, ANG, UNC5A, PEX2, SEMA3F, IFNG, POU4F1, MSN, SEMA3A, NR2F2, TWIST1, S100A2, NR2F1, EGR2, ARID5B, CHST4, CCNL2, PLAUR, CTNNA2, HIF1A, CD34, BTG1, FOXG1, FOXC1, RELN, CNTN4, LAMC1, ALOX12, CXCL3, ABI2, SRF, MYCBP2, KATNA1, KAL1, LHX4, POU3F3, LHX6, POU3F2, PPAP2B, ETV4, RUNX3,…	0.000385283	0.713088
GOTERM_BP_FAT	GO:0060173~limb development	24	0.128769	NOG, RARG, HNF1A, LMBR1, DICER1, GDF5, TP63, EN1, CTNNB1, NOTCH2, CHD7, GNAQ, DLX5, CHST11, CYP26B1, HOXA10, HOXA9, GNAS, PBX1, RARB, NR2F2, TWIST1, BMPR1A, ALX1	0.000385575	0.713626
GOTERM_BP_FAT	GO:0048736~appendage development	24	0.128769	NOG, RARG, HNF1A, LMBR1, DICER1, GDF5, TP63, EN1, CTNNB1, NOTCH2, CHD7, GNAQ, DLX5, CHST11, CYP26B1, HOXA10, HOXA9, GNAS, PBX1, RARB, NR2F2, TWIST1, BMPR1A, ALX1	0.000385575	0.713626
GOTERM_BP_FAT	GO:0006383~transcription from RNA polymerase III promoter	9	0.0482884	SNAPC5, GTF3A, BRF1, POLR2K, SNAPC4, GTF3C5, IVNS1ABP, GTF3C4, POLR3D	0.000396175	0.733176
GOTERM_BP_FAT	GO:0042771~DNA damage response, signal transduction by p53 class mediator resulting in induction of apoptosis	8	0.0429231	NUPR1, BBC3, TP53, TP63, BCL3, BRCA2, DYRK2, IFI16	0.000434388	0.803625
GOTERM_BP_FAT	GO:0030855~epithelial cell differentiation	29	0.155596	SHROOM3, E2F4, ONECUT1, ELF3, FOXA2, TSG101, PPARG, ONECUT2, PAX6, TP63, WT1, GPX1, EZR, GATA6, POU3F1, VEZF1, NR2F2, IVL, B4GALT1, STX2, FOXA1, DHRS9, SCEL, LAMA3, DLX5, JUN, NOTCH4, EDF1, ID3	0.000453709	0.839229
BIOCARTA	h_carm-erPathway:CARM1 and Regulation of the Estrogen Receptor	13	0.06975	MEF2C, CREBBP, TBP, SPEN, PPARGC1A, BRCA1, NRIP1, POLR2A, HDAC2, EP300, GTF2F1, PHB2, ERCC3	0.000461502	0.602632
REACTOME_PATHWAY	REACT_71:Gene Expression	56	0.300461	CCNT2, RBM5, EIF5B, SNRPD1, TBP, YBX1, PCBP2, SRRM1, EIF2B5, SARS, MED14, GTF2B, HNRNPU, COBRA1, GTF2H1, MED6, PCF11, MED4, EIF4A1, RDBP, SNRPB, POLR2H, FUS, POLR2L, POLR2K, POLR2J, POLR2I, TH1L, POLR2D, POLR2B, SF3B3, POLR2A, SF3B1, HNRNPK, HARS2, HNRNPD, ERCC3, SSRP1, EEF1A1, TAF4, MAML1, CREBBP, RNPS1, RBMX, NOTCH3, MED31, NOTCH2, PAPOLA, UPF3B, EIF4E, RPL13A, GTF2F1, EEF1E1, NOTCH4, SUPT16H, …	0.00052582	0.534621
GOTERM_BP_FAT	GO:0001558~regulation of cell growth	37	0.198519	DCBLD2, DERL2, PLXNA3, TSG101, PPARG, TP63, TTL, NRCAM, ZFP91, DAB2, NDRG3, SEMA3F, TRO, ILK, BCL6, ITCH, SEMA3A, ING1, ENO1, IP6K2, SPP1, PPP2R1A, CRYAB, SMAD4, ADIPOR2, TP53, SMAD3, ADIPOR1, TP73, EI24, EP300, HNF4A, ULK1, BTG1, WFDC1, DCUN1D3, ALOX12	0.000547018	1.01099
GOTERM_BP_FAT	GO:0035107~appendage morphogenesis	23	0.123404	NOG, RARG, HNF1A, LMBR1, DICER1, GDF5, TP63, EN1, CTNNB1, NOTCH2, CHD7, GNAQ, DLX5, CHST11, CYP26B1, HOXA10, HOXA9, GNAS, PBX1, RARB, TWIST1, BMPR1A, ALX1	0.000548888	1.01443
GOTERM_BP_FAT	GO:0035108~limb morphogenesis	23	0.123404	NOG, RARG, HNF1A, LMBR1, DICER1, GDF5, TP63, EN1, CTNNB1, NOTCH2, CHD7, GNAQ, DLX5, CHST11, CYP26B1, HOXA10, HOXA9, GNAS, PBX1, RARB, TWIST1, BMPR1A, ALX1	0.000548888	1.01443
GOTERM_BP_FAT	GO:0021915~neural tube development	18	0.0965769	BMP4, SHROOM3, FOXA2, LMO4, PAX6, EN1, PAX3, GLI2, TCF7L2, ZIC2, HES1, MIB1, ZIC5, TGIF1, TFAP2A, TWIST1, HECTD1, ALX1	0.000552828	1.02168
BIOCARTA	h_etsPathway:METS affect on Macrophage Differentiation	10	0.0536538	E2F1, FOS, SIN3A, HDAC2, E2F4, ETS1, ETS2, JUN, RBL1, DDX20	0.000565506	0.737976
GOTERM_BP_FAT	GO:0048858~cell projection morphogenesis	44	0.236077	NRP2, PLXNA3, E2F4, ONECUT1, DYNC2LI1, ONECUT2, PAX6, GJA1, GLI2, MYCBP2, NRCAM, APP, UNC5A, KAL1, ILK, NUMB, LHX4, POU4F1, SEMA3A, ETV4, RUNX3, APC, RAB8A, EGR2, NTF3, CREB1, RXRA, NR4A2, ALMS1, ARL6, ISL1, CTNNA2, SLITRK4, ULK1, ULK2, DLX5, FOXG1, RELN, CNTN4, SLITRK6, DST, FEZ2, KALRN, FEZ1	0.000576607	1.0654
GOTERM_BP_FAT	GO:0045685~regulation of glial cell differentiation	9	0.0482884	PRPF19, BMP4, DLX2, ATF5, NOG, BMP2, NTF3, RELA, PPARG	0.000599467	1.10742
GOTERM_BP_FAT	GO:0006917~induction of apoptosis	54	0.289731	ITGB3BP, HTATIP2, TP63, FOXO3, PRDX1, CUL3, GPX1, CUL2, APP, HTRA2, TIAM1, DDX20, MYC, CUL1, PPP2R1A, CD3E, HRK, TP53, IFI16, DAPK1, MAP3K10, KALRN, APH1B, DPF1, SERINC3, VDR, SQSTM1, SOS1, SOS2, BCL3, AATF, DYRK2, ERCC3, RUNX3, FGD4, PLAGL2, NOX5, CEBPB, SMAD3, NR4A1, BRCA2, STAT1, YWHAE, BRCA1, TP73, CASP10, NOTCH2, EI24, NUPR1, ETS1, BBC3, IKBKG, ABL1, TP53INP1	0.000601073	1.11037
GOTERM_BP_FAT	GO:0070647~protein modification by small protein conjugation or removal	32	0.171692	SUPT3H, ATG10, TMEM189-UBE2V1, COPS5, TSG101, CDC73, ANAPC11, PRPF19, ERCC8, FBXW7, UBE2D3, FBXO4, RNF168, NEDD4L, ITCH, UBE2D1, FBXW11, HECTD1, VHL, USP1, CBL, PARK2, RBBP6, BRCA1, CTR9, SUZ12, MIB1, PIAS4, VCP, TRIM32, SIAH2, BARD1	0.000610128	1.12701
GOTERM_BP_FAT	GO:0001704~formation of primary germ layer	13	0.06975	BMP4, HNF1A, FOXA2, SMAD3, SMAD2, NR4A3, SMAD1, CTNNB1, HAND1, FOXC1, PRKACA, TLX2, BMPR1A	0.000618399	1.1422
GOTERM_BP_FAT	GO:0016265~death	105	0.563365	ITGB3BP, MEF2C, MEF2A, MICA, ZAK, ATP6AP1, RBM5, TBP, SGMS1, FOXO3, CTNNBL1, CTNNB1, APP, HTRA2, UNC5A, TIAM1, GATA6, IFNG, RNF34, CUL1, TWIST1, BCL2L14, HRK, ESPL1, OPTN, IL24, STK4, PNPLA6, AHR, SLTM, EP300, JUN, KALRN, FUS, NFKBIA, RRAGA, BCL2L2, KRAS, DOCK1, TTBK2, FAIM, DYRK2, TRAF4, FGD4, NR4A2, RYBP, ALMS1, SMAD3, BRCA1, VCP, AKTIP, BBC3, SPTBN2, E2F1, E2F2, PPARD, HTATIP2, BSCL2, GJA1, TP…	0.000625104	1.15452
GOTERM_BP_FAT	GO:0009719~response to endogenous stimulus	65	0.34875	STAT5A, RBM4, STAT5B, PPARG, ARNT2, FOXO1, AP3S1, RPS6KB1, FOXO4, LATS1, IL10, CTNNB1, FOS, CTTNBP2, TNFRSF11B, EIF4EBP2, ANG, GATA3, RARA, PRKACA, PRKACB, FOSL1, INSR, EIF2B5, KCNMA1, AR, EGR2, CRYAB, RXRA, RELA, GRIN2A, ADIPOR2, ADIPOR1, JUNB, PPARGC1B, DDIT3, EP300, NCOA6, WFDC1, GNB4, GNAS, DHH, OXT, FHL2, OXTR, TRIM16, SRF, KRAS, SPP1, BMP4, PNLIPRP1, MAT2A, MSH2, NR4A2, BRCA2, SMAD1, NR4A3,…	0.000630472	1.16438
GOTERM_BP_FAT	GO:0012502~induction of programmed cell death	54	0.289731	ITGB3BP, HTATIP2, TP63, FOXO3, PRDX1, CUL3, GPX1, CUL2, APP, HTRA2, TIAM1, DDX20, MYC, CUL1, PPP2R1A, CD3E, HRK, TP53, IFI16, DAPK1, MAP3K10, KALRN, APH1B, DPF1, SERINC3, VDR, SQSTM1, SOS1, SOS2, BCL3, AATF, DYRK2, ERCC3, RUNX3, FGD4, PLAGL2, NOX5, CEBPB, SMAD3, NR4A1, BRCA2, STAT1, YWHAE, BRCA1, TP73, CASP10, NOTCH2, EI24, NUPR1, ETS1, BBC3, IKBKG, ABL1, TP53INP1	0.000648475	1.19744
GOTERM_BP_FAT	GO:0009952~anterior/posterior pattern formation	29	0.155596	HNF1B, FOXA2, PAX6, CTNNB1, SF3B1, PCGF2, HOXC8, HOXA5, HOXA10, HOXA9, NKX3-1, NR2F2, MLLT3, APC, ALX1, YY1, SMAD4, EN1, SMAD2, PCDH8, CTNNBIP1, HES1, HHEX, MIB1, HOXB1, EP300, PBX1, PBX3, BMPR1A	0.000652309	1.20448
GOTERM_BP_FAT	GO:0009725~response to hormone stimulus	60	0.321923	STAT5A, RBM4, ARNT2, STAT5B, PPARG, FOXO1, AP3S1, RPS6KB1, FOXO4, LATS1, IL10, CTNNB1, FOS, CTTNBP2, TNFRSF11B, EIF4EBP2, ANG, GATA3, RARA, PRKACA, PRKACB, FOSL1, INSR, EIF2B5, KCNMA1, AR, EGR2, CRYAB, RELA, RXRA, ADIPOR2, ADIPOR1, JUNB, PPARGC1B, EP300, NCOA6, WFDC1, GNB4, GNAS, DHH, OXT, FHL2, OXTR, TRIM16, SRF, KRAS, SPP1, BMP4, PNLIPRP1, MAT2A, BRCA2, NR4A3, STAT1, USF1, BRCA1, STAT3, ADCY9, …	0.000661434	1.22123
GOTERM_BP_FAT	GO:0045669~positive regulation of osteoblast differentiation	10	0.0536538	MEN1, BMP4, BMP2, DLX5, JUND, SMAD5, GNAS, SMAD1, CTNNB1, BMPR1A	0.000680234	1.25573
GOTERM_BP_FAT	GO:0008219~cell death	104	0.558	ITGB3BP, MEF2C, MEF2A, MICA, ZAK, ATP6AP1, RBM5, TBP, SGMS1, FOXO3, CTNNBL1, CTNNB1, APP, HTRA2, UNC5A, TIAM1, GATA6, IFNG, RNF34, CUL1, TWIST1, BCL2L14, HRK, ESPL1, OPTN, IL24, STK4, PNPLA6, AHR, SLTM, EP300, JUN, KALRN, FUS, NFKBIA, RRAGA, BCL2L2, KRAS, DOCK1, TTBK2, FAIM, DYRK2, TRAF4, FGD4, RYBP, ALMS1, SMAD3, BRCA1, VCP, AKTIP, BBC3, SPTBN2, E2F1, E2F2, PPARD, HTATIP2, BSCL2, GJA1, TP63, NFK…	0.000712144	1.31427
GOTERM_BP_FAT	GO:0060485~mesenchyme development	15	0.0804807	NRP2, BMP2, NOG, TRIM28, HGF, PAX3, ISL1, SOX9, CTNNB1, HIF1A, HOXA5, SEMA3F, FOXC1, ALX1, NFATC1	0.000755715	1.39415
GOTERM_BP_FAT	GO:0042176~regulation of protein catabolic process	15	0.0804807	PTPN3, RELA, GRIN2A, GJA1, ARNTL, FURIN, IL10, IFNG, TRIM32, PSMD2, NEDD4L, ITCH, MDM4, APC, BARD1	0.000755715	1.39415
GOTERM_BP_FAT	GO:0046822~regulation of nucleocytoplasmic transport	16	0.0858461	KHDRBS1, BMP4, SMAD4, NFKBIA, SMAD3, CDH1, MXI1, PRDX1, SIRT1, IL10, HNF4A, BCL3, PRKACA, TRIP6, BMPR1A, BARD1	0.000786035	1.4497
REACTOME_PATHWAY	REACT_6185:HIV Infection	34	0.182423	XRCC5, POLR2H, POLR2L, POLR2K, AP2S1, POLR2J, POLR2I, TH1L, XRCC6, APOBEC3G, TBP, POLR2D, APOBEC3F, POLR2B, POLR2A, AP1S3, AP2B1, PSMD2, ERCC3, PSMD7, AP2M1, SSRP1, TAF4, HMGA1, GTF2B, COBRA1, GTF2H1, PSMA2, PSME1, GTF2F1, SUPT16H, RDBP, PSME3, TCEB1	0.000789231	0.80147
GOTERM_BP_FAT	GO:0030323~respiratory tube development	23	0.123404	BMP4, CEBPA, FOXA2, EPAS1, PDPN, DICER1, FOXA1, SMAD2, GLI2, HECA, GLI1, CTNNB1, HES1, CTTNBP2, EP300, TIMELESS, HOXA5, GATA6, SP3, CUX1, TRAF4, NFIB, BMPR1A	0.000842192	1.55251
GOTERM_BP_FAT	GO:0016570~histone modification	26	0.1395	SUPT3H, EZH2, RBM4, TRIM16, CDC73, MEN1, PCGF2, RNF168, YEATS4, CREBBP, MBD3, KAT5, SIRT1, CTR9, SUZ12, EYA3, HDAC4, HDAC3, HDAC2, EP300, HDAC1, RUVBL2, IRF4, RUVBL1, SETD2, HDAC9	0.000859035	1.58332
GOTERM_BP_FAT	GO:0014013~regulation of gliogenesis	9	0.0482884	PRPF19, BMP4, DLX2, ATF5, NOG, BMP2, NTF3, RELA, PPARG	0.000879299	1.62038
GOTERM_BP_FAT	GO:0033157~regulation of intracellular protein transport	15	0.0804807	BMP4, SMAD4, SMAD3, NFKBIA, CDH1, MXI1, PRDX1, SIRT1, IL10, HNF4A, BCL3, PRKACA, TRIP6, BMPR1A, BARD1	0.000928648	1.71058
REACTOME_PATHWAY	REACT_1675:mRNA Processing	11	0.0590192	POLR2H, POLR2L, POLR2K, POLR2J, GTF2F1, POLR2I, POLR2D, ERCC3, POLR2B, GTF2H1, POLR2A	0.000933896	0.947749
GOTERM_BP_FAT	GO:0009314~response to radiation	37	0.198519	ZAK, HMGCR, COL3A1, XRCC6, NR2E3, OBFC2A, MEN1, ERCC8, FOS, GPX1, APP, KRAS, PLEKHB1, BCL3, RNF168, CAT, ERCC3, MYC, IVL, RGR, MAT2A, MSH2, USP1, RELA, OPN1MW, GRIN2A, TP53, BRCA2, USF1, JUNB, BRCA1, EYA3, ATXN1, NRAS, GRM6, RAD54B, DCUN1D3	0.000976908	1.79872
GOTERM_BP_FAT	GO:0001649~osteoblast differentiation	13	0.06975	BMP4, BMP2, NOG, SMAD5, FHL2, SMAD3, SMAD1, GLI2, CBFB, GLI1, MEN1, JUND, SPP1	0.00100273	1.84584
GOTERM_BP_FAT	GO:0048663~neuron fate commitment	13	0.06975	BMP4, FOXA2, FOXA1, SMAD4, PAX6, PAX3, ISL1, GLI2, NOTCH3, HES1, DLX2, LHX6, NKX2-2	0.00100273	1.84584
GOTERM_BP_FAT	GO:0008366~axon ensheathment	13	0.06975	KLK6, PRX, DHH, PPARD, EGR2, NTF3, SBF2, NAB1, ILK, CLDN1, POU3F2, POU3F1, EIF2B5	0.00100273	1.84584
GOTERM_BP_FAT	GO:0007272~ensheathment of neurons	13	0.06975	KLK6, PRX, DHH, PPARD, EGR2, NTF3, SBF2, NAB1, ILK, CLDN1, POU3F2, POU3F1, EIF2B5	0.00100273	1.84584
GOTERM_BP_FAT	GO:0030278~regulation of ossification	19	0.101942	BMP4, BMP2, ESRRA, EGR2, KL, OXT, SMAD5, SMAD3, CDK6, SMAD1, SOX9, CTNNB1, MEN1, DLX5, JUND, GNAS, PBX1, APC, BMPR1A	0.00106852	1.96581
GOTERM_BP_FAT	GO:0006368~RNA elongation from RNA polymerase II promoter	14	0.0751154	POLR2H, TAF4, POLR2L, POLR2K, POLR2J, POLR2I, TBP, POLR2D, GTF2B, POLR2B, POLR2A, GTF2H1, GTF2F1, ERCC3	0.00108763	2.00065
KEGG_PATHWAY	hsa04720:Long-term potentiation	18	0.0965769	CAMK2G, CREBBP, GRIN2A, PPP1CC, ITPR3, PRKCB, NRAS, ATF4, EP300, PLCB4, KRAS, GNAQ, RPS6KA1, ARAF, PPP1R12A, PRKACA, PRKACB, PLCB1	0.001107	1.35378
GOTERM_BP_FAT	GO:0009416~response to light stimulus	28	0.150231	HMGCR, NR2E3, MEN1, FOS, GPX1, ERCC8, APP, PLEKHB1, KRAS, BCL3, CAT, ERCC3, IVL, RGR, MAT2A, MSH2, USP1, RELA, OPN1MW, GRIN2A, TP53, BRCA2, USF1, JUNB, ATXN1, NRAS, GRM6, DCUN1D3	0.0011428	2.1011
GOTERM_BP_FAT	GO:0016477~cell migration	47	0.252173	NRP2, PPARD, HMGCR, ATP5B, CXCL3, PAX6, ABI2, RPS6KB1, PAX3, SRF, IL10, NRCAM, CTTNBP2, GPX1, GAB2, ANG, PEX2, KATNA1, SEMA3F, IFNG, POU3F3, POU3F2, LHX6, POU4F1, MSN, NR2F2, PPAP2B, S100A2, NR2F1, TWIST1, APC, B4GALT1, VHL, ARID5B, NR4A2, ITGA4, ISL1, YWHAE, CTNNA2, HIF1A, ULK1, CD34, ID1, BTG1, RELN, FOXC1, LAMC1	0.00118116	2.1709
REACTOME_PATHWAY	REACT_216:DNA Repair	22	0.118038	XRCC5, POLR2H, ZBTB32, POLR2L, POLR2K, USP1, TP53BP1, POLR2J, POLR2I, XRCC6, BRCA2, POLR2D, SMUG1, XAB2, BRCA1, POLR2B, POLR2A, GTF2H1, RAD51, ERCC8, RFC3, ERCC3	0.00123623	1.25283
GOTERM_BP_FAT	GO:0001817~regulation of cytokine production	34	0.182423	ZBTB32, ELF1, STAT5A, PPARG, STAT5B, AFAP1L2, TRIM16, NFKB1, IL10, S1PR3, TMED7, HSF1, REL, IFNG, BCL3, RARA, BCL6, EBI3, CEBPB, CD3E, CREB1, RELA, TNFRSF13C, SMAD4, SMAD3, KAT5, FURIN, POLR3D, CD86, HIF1A, IRF1, IRF4, VSIG4, CD14	0.00124507	2.28709
GOTERM_BP_FAT	GO:0048870~cell motility	51	0.273635	NRP2, SLC22A16, PPARD, HMGCR, SMCP, ATP5B, PAX6, RPS6KB1, PAX3, IL10, NRCAM, CTTNBP2, GPX1, GAB2, PEX2, ANG, SEMA3F, IFNG, POU4F1, MSN, NR2F2, TWIST1, S100A2, NR2F1, ARID5B, CTNNA2, HIF1A, BTG1, CD34, RELN, FOXC1, LAMC1, CXCL3, ABI2, SRF, KATNA1, POU3F3, POU3F2, LHX6, PPAP2B, APC, B4GALT1, VHL, NR4A2, ITGA4, GAS8, ISL1, YWHAE, ULK1, ID1, ETS1	0.00124625	2.28923
GOTERM_BP_FAT	GO:0051674~localization of cell	51	0.273635	NRP2, SLC22A16, PPARD, HMGCR, SMCP, ATP5B, PAX6, RPS6KB1, PAX3, IL10, NRCAM, CTTNBP2, GPX1, GAB2, PEX2, ANG, SEMA3F, IFNG, POU4F1, MSN, NR2F2, TWIST1, S100A2, NR2F1, ARID5B, CTNNA2, HIF1A, BTG1, CD34, RELN, FOXC1, LAMC1, CXCL3, ABI2, SRF, KATNA1, POU3F3, POU3F2, LHX6, PPAP2B, APC, B4GALT1, VHL, NR4A2, ITGA4, GAS8, ISL1, YWHAE, ULK1, ID1, ETS1	0.00124625	2.28923
GOTERM_BP_FAT	GO:0000398~nuclear mRNA splicing, via spliceosome	30	0.160961	FUS, POLR2H, POLR2L, POLR2K, POLR2J, POLR2I, RBM5, SNRPD1, POLR2D, SF3B3, YBX1, POLR2B, POLR2A, SF3B1, HNRNPK, PCBP2, HNRNPD, SRRM1, GEMIN8, DDX20, DDX1, RNPS1, RBMX, HNRNPU, PCF11, PAPOLA, UPF3B, GTF2F1, SNRPB, SNRPC	0.0012893	2.36741
GOTERM_BP_FAT	GO:0000377~RNA splicing, via transesterification reactions with bulged adenosine as nucleophile	30	0.160961	FUS, POLR2H, POLR2L, POLR2K, POLR2J, POLR2I, RBM5, SNRPD1, POLR2D, SF3B3, YBX1, POLR2B, POLR2A, SF3B1, HNRNPK, PCBP2, HNRNPD, SRRM1, GEMIN8, DDX20, DDX1, RNPS1, RBMX, HNRNPU, PCF11, PAPOLA, UPF3B, GTF2F1, SNRPB, SNRPC	0.0012893	2.36741
GOTERM_BP_FAT	GO:0000375~RNA splicing, via transesterification reactions	30	0.160961	FUS, POLR2H, POLR2L, POLR2K, POLR2J, POLR2I, RBM5, SNRPD1, POLR2D, SF3B3, YBX1, POLR2B, POLR2A, SF3B1, HNRNPK, PCBP2, HNRNPD, SRRM1, GEMIN8, DDX20, DDX1, RNPS1, RBMX, HNRNPU, PCF11, PAPOLA, UPF3B, GTF2F1, SNRPB, SNRPC	0.0012893	2.36741
GOTERM_BP_FAT	GO:0051098~regulation of binding	30	0.160961	NOG, MTDH, TMEM189-UBE2V1, NFKBIA, FKBP1A, IL10, MEN1, KRAS, BCL3, CAT, NR2F2, SP100, RELA, SMAD4, SMAD3, SMAD2, SIRT1, DDIT3, HDAC4, NME2, EP300, HDAC2, HNF4A, NCOA3, ID1, EDF1, PBX1, ID3, IRF4, IKBKB	0.0012893	2.36741
GOTERM_BP_FAT	GO:0060562~epithelial tube morphogenesis	17	0.0912115	BMP4, BMP2, SHROOM3, LMO4, SMAD4, PAX3, ZIC2, MIB1, HOXA5, ILK, ZIC5, TGIF1, TFAP2A, PBX1, TWIST1, HECTD1, ALX1	0.00135136	2.48002
GOTERM_BP_FAT	GO:0016569~covalent chromatin modification	26	0.1395	SUPT3H, EZH2, RBM4, TRIM16, CDC73, MEN1, PCGF2, RNF168, YEATS4, CREBBP, MBD3, KAT5, SIRT1, CTR9, SUZ12, EYA3, HDAC4, HDAC3, HDAC2, EP300, HDAC1, RUVBL2, IRF4, RUVBL1, SETD2, HDAC9	0.00139285	2.55523
REACTOME_PATHWAY	REACT_12034:Signaling by BMP	9	0.0482884	UBE2D3, NOG, BMP2, SMAD5, SMAD4, SMURF2, SMAD1, UBE2D1, BMPR1A	0.00140068	1.41841
GOTERM_BP_FAT	GO:0070271~protein complex biogenesis	76	0.407769	E2F2, E2F3, TUBB2A, AP2S1, KNTC1, TP63, GJA1, TBP, CTNNB1, ZFP91, CTTNBP2, PICALM, ANG, ILK, VMA21, CAT, COX18, INSR, MYC, SNAPC5, PPP2R1A, BRF1, CRYAA, CD3E, CRYAB, TP53, MED14, PPARGC1A, GTF2B, HMGA1, GTF2H1, RAD51, JUP, MED4, PTRF, GTF2I, SBF2, NCOA6, SMARCA5, VAMP3, MDM4, LAMC1, POLR2H, POLR2L, POLR2K, POLR2J, POLR2I, DAG1, FKBP1A, CDH1, POLR2D, POLR2B, SF3B3, POLR2A, MIF, MTMR2, CCT6B, ERCC3…	0.0014131	2.59192
GOTERM_BP_FAT	GO:0006461~protein complex assembly	76	0.407769	E2F2, E2F3, TUBB2A, AP2S1, KNTC1, TP63, GJA1, TBP, CTNNB1, ZFP91, CTTNBP2, PICALM, ANG, ILK, VMA21, CAT, COX18, INSR, MYC, SNAPC5, PPP2R1A, BRF1, CRYAA, CD3E, CRYAB, TP53, MED14, PPARGC1A, GTF2B, HMGA1, GTF2H1, RAD51, JUP, MED4, PTRF, GTF2I, SBF2, NCOA6, SMARCA5, VAMP3, MDM4, LAMC1, POLR2H, POLR2L, POLR2K, POLR2J, POLR2I, DAG1, FKBP1A, CDH1, POLR2D, POLR2B, SF3B3, POLR2A, MIF, MTMR2, CCT6B, ERCC3…	0.0014131	2.59192
GOTERM_BP_FAT	GO:0032990~cell part morphogenesis	44	0.236077	NRP2, PLXNA3, E2F4, ONECUT1, DYNC2LI1, ONECUT2, PAX6, GJA1, GLI2, MYCBP2, NRCAM, APP, UNC5A, KAL1, ILK, NUMB, LHX4, POU4F1, SEMA3A, ETV4, RUNX3, APC, RAB8A, EGR2, NTF3, CREB1, RXRA, NR4A2, ALMS1, ARL6, ISL1, CTNNA2, SLITRK4, ULK1, ULK2, DLX5, FOXG1, RELN, CNTN4, SLITRK6, DST, FEZ2, KALRN, FEZ1	0.00143631	2.63397
GOTERM_BP_FAT	GO:0001763~morphogenesis of a branching structure	18	0.0965769	B4GALT1, BMP4, BMP2, FOXA2, DICER1, ERMN, FOXA1, SMAD4, GLI2, CTNNB1, DLX2, TIMELESS, HOXA5, ILK, NOTCH4, NKX3-1, PBX1, PLXND1	0.00153313	2.80913
KEGG_PATHWAY	hsa05211:Renal cell carcinoma	18	0.0965769	EPAS1, VHL, CREBBP, ARNT2, HGF, PAK6, CUL2, NRAS, EP300, HIF1A, KRAS, ETS1, JUN, SOS1, ARAF, SOS2, PIK3CA, TCEB1	0.00156402	1.90776
GOTERM_BP_FAT	GO:0045137~development of primary sexual characteristics	26	0.1395	DHH, HMGCR, STAT5A, STAT5B, TP63, BCL2L2, FOXO3, SOX9, WT1, CHD7, ANG, CSDE1, HSD17B4, PCYT1B, EIF2B5, DHCR24, BMP4, AR, TAF4, MSH2, BRCA2, CSDA, SIRT1, NRIP1, FOXC1, DMC1	0.0015641	2.8651
GOTERM_BP_FAT	GO:0042306~regulation of protein import into nucleus	13	0.06975	BMP4, SMAD4, NFKBIA, SMAD3, CDH1, MXI1, PRDX1, SIRT1, IL10, HNF4A, BCL3, TRIP6, BMPR1A	0.00156731	2.87091
GOTERM_BP_FAT	GO:0008630~DNA damage response, signal transduction resulting in induction of apoptosis	11	0.0590192	NUPR1, BBC3, TP53, TP63, BCL3, BRCA2, DYRK2, IFI16, ABL1, BRCA1, TP73	0.0015967	2.92398
GOTERM_BP_FAT	GO:0001709~cell fate determination	11	0.0590192	HES1, BMP4, GATA2, NOTCH2, NTF3, CYP26B1, NOTCH4, PAX6, MYEF2, IFRD1, CTNNB1	0.0015967	2.92398
GOTERM_BP_FAT	GO:0045646~regulation of erythrocyte differentiation	8	0.0429231	TAL1, HIF1A, ETS1, STAT5A, STAT5B, SPI1, CDK6, FOXO3	0.00161507	2.95715
GOTERM_BP_FAT	GO:0001837~epithelial to mesenchymal transition	8	0.0429231	NOG, BMP2, HIF1A, TRIM28, HGF, SOX9, CTNNB1, NFATC1	0.00161507	2.95715
GOTERM_BP_FAT	GO:0051101~regulation of DNA binding	25	0.134135	MTDH, TMEM189-UBE2V1, NFKBIA, IL10, MEN1, KRAS, BCL3, CAT, NR2F2, SP100, RELA, SIRT1, DDIT3, HDAC4, NME2, EP300, HDAC2, HNF4A, NCOA3, ID1, EDF1, PBX1, IRF4, ID3, IKBKB	0.00172625	3.15764
GOTERM_BP_FAT	GO:0001944~vasculature development	43	0.230711	NRP2, EMCN, HTATIP2, ATP5B, DICER1, COL3A1, NAA15, FOXO1, SRF, TCF7L2, WT1, CITED2, CTNNB1, GPX1, CHD7, HAND1, ANG, NR2F2, VEZF1, PLXND1, PPAP2B, ANGPTL4, B4GALT1, BMP4, KLF5, EPAS1, PDPN, VHL, ITGA4, ARHGAP24, JUNB, PNPLA6, DLX3, MIB1, HDAC3, HIF1A, PKNOX1, NUS1, ID1, JUN, NTRK2, NOTCH4, FOXC1	0.00174629	3.19373
GOTERM_BP_FAT	GO:0017015~regulation of transforming growth factor beta receptor signaling pathway	12	0.0643846	MEN1, ONECUT1, SNX6, CHST11, ONECUT2, SMAD4, SMAD3, SMAD2, SMURF2, ZEB1, FURIN, CITED2	0.00180983	3.30811
GOTERM_BP_FAT	GO:0051147~regulation of muscle cell differentiation	12	0.0643846	BMP4, HDAC4, HDAC3, HDAC1, BTG1, ILK, EZH2, MBNL3, ZEB1, FOXO4, HDAC9, SRF	0.00180983	3.30811
GOTERM_BP_FAT	GO:0060541~respiratory system development	23	0.123404	BMP4, CEBPA, FOXA2, EPAS1, PDPN, DICER1, FOXA1, SMAD2, GLI2, GLI1, CTNNB1, HES1, CTTNBP2, EP300, CHD7, TIMELESS, HOXA5, GATA6, SP3, POU2F1, CUX1, NFIB, BMPR1A	0.0018499	3.38016
BIOCARTA	h_rarrxrPathway:Nuclear receptors coordinate the activities of chromatin remodeling complexes and coactivators to facilitate initiation of transcription in carcinoma cells	9	0.0482884	HDAC3, NCOA3, GTF2F1, RXRA, RARA, TBP, ERCC3, GTF2B, POLR2A	0.00185752	2.4052
GOTERM_BP_FAT	GO:0010720~positive regulation of cell development	17	0.0912115	XRCC5, BMP2, NTF3, RELA, XRCC6, PPARG, SMAD4, PAX6, SMAD3, SMAD2, SMAD1, PRPF19, ZFP91, TIAM1, ILK, NUMB, FOXG1	0.00187918	3.43279
GOTERM_BP_FAT	GO:0007409~axonogenesis	35	0.187788	NRP2, PLXNA3, PAX6, GLI2, MYCBP2, NRCAM, APP, UNC5A, KAL1, NUMB, LHX4, POU4F1, SEMA3A, ETV4, RUNX3, APC, EGR2, NTF3, CREB1, RXRA, NR4A2, ISL1, CTNNA2, SLITRK4, ULK1, ULK2, DLX5, FOXG1, RELN, CNTN4, SLITRK6, DST, FEZ2, KALRN, FEZ1	0.00193721	3.537
GOTERM_BP_FAT	GO:0032330~regulation of chondrocyte differentiation	7	0.0375577	MAF, BMP4, RELA, GDF5, SOX9, GLI2, CTNNB1	0.00195847	3.57514
GOTERM_BP_FAT	GO:0009628~response to abiotic stimulus	58	0.311192	MICA, ZAK, HMGCR, XRCC6, PPARG, GJA1, RPS6KB1, NR2E3, MBIP, MEN1, FOS, GPX1, APP, PLEKHB1, HSF1, CAT, FOSL1, RGR, MYC, EIF2B5, KCNMA1, CRYAA, CRYAB, RELA, USP1, GRIN2A, TP53, CSDA, JUNB, GPR98, EYA3, TIMELESS, JUN, GRM6, DCUN1D3, OXT, COL3A1, OBFC2A, ERCC8, SNN, KRAS, BCL3, RNF168, ERCC3, IVL, BMP4, BMP2, MAT2A, MSH2, OPN1MW, BRCA2, STAT1, USF1, BRCA1, ATXN1, NRAS, HDAC2, RAD54B	0.00196096	3.57961
GOTERM_BP_FAT	GO:0001568~blood vessel development	42	0.225346	NRP2, EMCN, HTATIP2, ATP5B, DICER1, COL3A1, NAA15, FOXO1, SRF, TCF7L2, WT1, CITED2, CTNNB1, GPX1, CHD7, HAND1, ANG, NR2F2, VEZF1, PLXND1, PPAP2B, ANGPTL4, B4GALT1, BMP4, KLF5, EPAS1, VHL, ITGA4, ARHGAP24, JUNB, PNPLA6, DLX3, MIB1, HDAC3, HIF1A, PKNOX1, NUS1, ID1, JUN, NTRK2, NOTCH4, FOXC1	0.00196363	3.58439
GOTERM_BP_FAT	GO:0014031~mesenchymal cell development	14	0.0751154	NRP2, BMP2, NOG, TRIM28, HGF, PAX3, ISL1, SOX9, CTNNB1, HIF1A, SEMA3F, FOXC1, ALX1, NFATC1	0.00198919	3.63026
GOTERM_BP_FAT	GO:0048762~mesenchymal cell differentiation	14	0.0751154	NRP2, BMP2, NOG, TRIM28, HGF, PAX3, ISL1, SOX9, CTNNB1, HIF1A, SEMA3F, FOXC1, ALX1, NFATC1	0.00198919	3.63026
GOTERM_BP_FAT	GO:0006354~RNA elongation	14	0.0751154	POLR2H, TAF4, POLR2L, POLR2K, POLR2J, POLR2I, TBP, POLR2D, GTF2B, POLR2B, POLR2A, GTF2H1, GTF2F1, ERCC3	0.00198919	3.63026
GOTERM_BP_FAT	GO:0030858~positive regulation of epithelial cell differentiation	6	0.0321923	NME2, BTG1, PAX6, TRIM16, CTNNB1, APC	0.00209294	3.81614
GOTERM_BP_FAT	GO:0042493~response to drug	38	0.203885	PPARG, OXTR, CDH1, RPS6KB1, CTTNBP2, FOS, TNFRSF11B, SRD5A1, FOSL1, MAP2K6, APC, MAT2A, EMX1, SNX27, MSH2, CREB1, RELA, GRIN2A, TP53, SMAD1, STAT1, JUNB, DDIT3, STAT3, HDAC4, NME2, EI24, HDAC3, BLMH, HDAC2, EP300, JUN, SMPD1, FABP4, WFDC1, RAD54B, GNAS, IKBKB	0.00209953	3.82792
GOTERM_BP_FAT	GO:0045637~regulation of myeloid cell differentiation	17	0.0912115	ESRRA, HMGB3, STAT5A, STAT5B, TFE3, SPI1, NFKBIA, CDK6, FOXO3, CTNNB1, TAL1, NME2, HIF1A, ETS1, JUN, GNAS, APC	0.0022018	4.0108
REACTOME_PATHWAY	REACT_6844:Signaling by TGF beta	7	0.0375577	UBE2D3, SMAD4, SMAD3, SMAD2, SMURF2, UBE2D1, FURIN	0.0025147	2.53355
GOTERM_BP_FAT	GO:0050678~regulation of epithelial cell proliferation	17	0.0912115	B4GALT1, PPARD, NOG, ATP6AP1, PAX6, SMAD3, BRCA2, CDK6, GPX1, NME2, DLX5, NKX3-1, WFDC1, LAMC1, RUNX3, APC, BMPR1A	0.00256926	4.66516
BIOCARTA	h_tertpathway:Overview of telomerase protein component gene hTert Transcriptional Regulation	6	0.0321923	MAX, HDAC1, SP3, MZF1, TP53, WT1	0.00266234	3.43063
GOTERM_BP_FAT	GO:0048754~branching morphogenesis of a tube	16	0.0858461	B4GALT1, BMP4, BMP2, FOXA2, DICER1, FOXA1, SMAD4, GLI2, CTNNB1, TIMELESS, HOXA5, NOTCH4, ILK, NKX3-1, PBX1, PLXND1	0.00270472	4.90532
GOTERM_BP_FAT	GO:0030217~T cell differentiation	16	0.0858461	EGR1, CD3E, STAT5A, RELB, STAT5B, TP53, IL15, CTNNB1, CHD7, PKNOX1, SP3, BCL11A, IRF1, BCL3, PATZ1, APC	0.00270472	4.90532
GOTERM_BP_FAT	GO:0001654~eye development	26	0.1395	PAX6, NFYC, ABI2, NR2E3, ZEB1, WT1, CTNNB1, CHD7, POU2F1, RARB, COL8A2, APC, MAF, BMP4, RARG, CRYAA, CRYAB, YY1, ALMS1, SIX5, STAT3, PKNOX1, SP3, NTRK2, TGIF1, FOXC1	0.00271731	4.9276
GOTERM_BP_FAT	GO:0060606~tube closure	10	0.0536538	SHROOM3, LMO4, ZIC5, TGIF1, TFAP2A, PAX3, ZIC2, HECTD1, TWIST1, ALX1	0.00292967	5.30287
GOTERM_BP_FAT	GO:0001843~neural tube closure	10	0.0536538	SHROOM3, LMO4, ZIC5, TGIF1, TFAP2A, PAX3, ZIC2, HECTD1, TWIST1, ALX1	0.00292967	5.30287
GOTERM_BP_FAT	GO:0008406~gonad development	23	0.123404	BMP4, DHH, AR, TAF4, HMGCR, MSH2, STAT5A, STAT5B, BRCA2, BCL2L2, FOXO3, CSDA, SOX9, SIRT1, WT1, NRIP1, ANG, CSDE1, FOXC1, HSD17B4, PCYT1B, DMC1, EIF2B5	0.00298328	5.39738
GOTERM_BP_FAT	GO:0048812~neuron projection morphogenesis	37	0.198519	NRP2, PLXNA3, PAX6, GJA1, GLI2, MYCBP2, NRCAM, APP, UNC5A, KAL1, ILK, NUMB, LHX4, POU4F1, SEMA3A, ETV4, RUNX3, APC, EGR2, NTF3, CREB1, RXRA, NR4A2, ISL1, CTNNA2, SLITRK4, ULK1, ULK2, DLX5, FOXG1, RELN, CNTN4, SLITRK6, DST, FEZ2, KALRN, FEZ1	0.00301694	5.45667
GOTERM_BP_FAT	GO:0006915~apoptosis	86	0.461423	E2F1, ITGB3BP, MEF2C, E2F2, PPARD, MEF2A, HTATIP2, RBM5, TP63, GJA1, NFKB1, PAWR, PAX3, SGMS1, FOXO3, CTNNB1, CTNNBL1, BAG5, GPX1, TNFRSF11B, APP, HTRA2, BAG1, UNC5A, TIAM1, GATA6, IFNG, SEMA3A, RNF34, MYC, CUL1, TWIST1, DHCR24, BCL2L14, TP53, HRK, ESPL1, TOPORS, IL24, STK4, AHR, DAPK1, PPM1F, SLTM, EP300, ZDHHC16, JUN, PSME3, MDM4, SIAH2, KALRN, GULP1, APH1B, RRAGA, NFKBIA, BCL2L2, KRAS, DOCK1, …	0.00310022	5.60323
GOTERM_BP_FAT	GO:0043331~response to dsRNA	9	0.0482884	DICER1, NFKBIA, SMAD3, IRF3, SMAD2, SMAD1, LIN28A, STAT1, LIN28B	0.00318213	5.74716
GOTERM_BP_FAT	GO:0030324~lung development	21	0.112673	BMP4, CEBPA, FOXA2, EPAS1, PDPN, DICER1, FOXA1, SMAD2, GLI2, GLI1, CTNNB1, HES1, CTTNBP2, EP300, TIMELESS, HOXA5, GATA6, SP3, CUX1, NFIB, BMPR1A	0.00322352	5.8198
GOTERM_BP_FAT	GO:0001825~blastocyst formation	8	0.0429231	CUL3, HNF1B, HAND1, SP3, CDH1, SRF, JUNB, CITED2	0.00325581	5.87646
GOTERM_BP_FAT	GO:0001707~mesoderm formation	11	0.0590192	BMP4, HNF1A, HAND1, SMAD3, PRKACA, SMAD2, FOXC1, NR4A3, SMAD1, TLX2, BMPR1A	0.00326906	5.89968
GOTERM_BP_FAT	GO:0001525~angiogenesis	28	0.150231	NRP2, EMCN, HTATIP2, ATP5B, DICER1, NAA15, SRF, CTNNB1, GPX1, HAND1, ANG, PLXND1, VEZF1, ANGPTL4, KLF5, BMP4, B4GALT1, EPAS1, VHL, ARHGAP24, PNPLA6, HDAC3, PKNOX1, HIF1A, NUS1, ID1, JUN, NOTCH4	0.00326915	5.89984
GOTERM_BP_FAT	GO:0030902~hindbrain development	15	0.0804807	HNF1B, EGR2, RFX4, FOXA2, EN1, RORA, SMAD1, GLI2, CTNNA2, GLI1, HES1, HOXB1, ULK1, POU4F1, NFIB	0.00331941	5.98792
GOTERM_BP_FAT	GO:0043543~protein amino acid acylation	15	0.0804807	SUPT3H, ZDHHC1, YEATS4, CREBBP, NAA15, TRIM16, MBD3, KAT5, NMT1, ZDHHC17, PCGF2, EP300, RUVBL2, RUVBL1, IRF4	0.00331941	5.98792
GOTERM_BP_FAT	GO:0019228~regulation of action potential in neuron	14	0.0751154	KLK6, PRX, KCNMA1, DHH, PPARD, EGR2, NTF3, SBF2, ILK, NAB1, CLDN1, POU3F2, POU3F1, EIF2B5	0.00343194	6.18484
GOTERM_BP_FAT	GO:0030183~B cell differentiation	13	0.06975	ONECUT1, MSH2, TP53, ITGA4, IL10, HDAC4, NTRK1, SP3, BCL11A, BCL3, BCL6, HDAC9, TCF3	0.0034813	6.27111
GOTERM_BP_FAT	GO:0042770~DNA damage response, signal transduction	18	0.0965769	SP100, ZAK, MSH2, TP53, TP63, BRCA2, IFI16, FOXO4, CEP63, KAT5, TP73, BRCA1, NUPR1, BBC3, BCL3, FBXO31, DYRK2, ABL1	0.0036918	6.63811
GOTERM_BP_FAT	GO:0043900~regulation of multi-organism process	10	0.0536538	AP2B1, OXT, AP2S1, IFNG, IL28RA, OXTR, APOBEC3G, IL15, APOBEC3F, AP2M1	0.00374727	6.73459
GOTERM_BP_FAT	GO:0048667~cell morphogenesis involved in neuron differentiation	36	0.193154	NRP2, PLXNA3, PAX6, GLI2, MYCBP2, NRCAM, APP, UNC5A, KAL1, NUMB, LHX4, POU4F1, SEMA3A, ETV4, RUNX3, APC, EGR2, NTF3, CREB1, RXRA, NR4A2, ISL1, CTNNA2, HES1, SLITRK4, ULK1, ULK2, DLX5, FOXG1, RELN, CNTN4, SLITRK6, DST, FEZ2, KALRN, FEZ1	0.0039806	7.1394
GOTERM_BP_FAT	GO:0021536~diencephalon development	11	0.0590192	HES1, BMP4, GATA2, CREB1, PAX6, CDH1, POU3F2, POU1F1, ISL1, GLI2, GLI1	0.00406314	7.28221
GOTERM_BP_FAT	GO:0035137~hindlimb morphogenesis	9	0.0482884	RARG, CHD7, DICER1, GDF5, GNAS, RARB, CTNNB1, BMPR1A, TWIST1	0.00417699	7.47884
GOTERM_BP_FAT	GO:0001824~blastocyst development	12	0.0643846	PRPF19, CUL3, HNF1B, HNF1A, HAND1, SP3, BRCA2, CDH1, SRF, XAB2, JUNB, CITED2	0.00418834	7.49843
GOTERM_BP_FAT	GO:0045786~negative regulation of cell cycle	18	0.0965769	BMP4, BMP2, TP53, SMAD3, CDK6, LATS1, MEN1, HDAC3, HDAC2, HDAC1, HNF4A, ETS1, BCL6, FOXC1, DCUN1D3, HPGD, RUNX3, APC	0.00422319	7.55853
GOTERM_BP_FAT	GO:0001508~regulation of action potential	16	0.0858461	KLK6, PRX, KCNMA1, DHH, PPARD, EGR2, NTF3, GRIN2A, GNAQ, SBF2, ILK, NAB1, CLDN1, POU3F2, POU3F1, EIF2B5	0.00428072	7.65765
GOTERM_BP_FAT	GO:0006270~DNA replication initiation	7	0.0375577	CCNE2, MCM2, MCM3, MCM4, MCM5, MCM6, PURA	0.00433799	7.75625
GOTERM_BP_FAT	GO:0051148~negative regulation of muscle cell differentiation	7	0.0375577	BMP4, HDAC4, HDAC3, HDAC1, EZH2, MBNL3, FOXO4	0.00433799	7.75625
GOTERM_BP_FAT	GO:0001829~trophectodermal cell differentiation	7	0.0375577	CUL3, HAND1, SP3, CDH1, SRF, JUNB, CITED2	0.00433799	7.75625
GOTERM_BP_FAT	GO:0043933~macromolecular complex subunit organization	98	0.525807	TUBB2A, SNRPD1, KNTC1, RBM5, TBP, CTNNB1, ZFP91, CTTNBP2, PICALM, ILK, VMA21, DDX20, INSR, H1F0, CRYAA, CRYAB, CD3E, MED14, PPARGC1A, JUP, PTRF, SMARCA5, SNRPB, VAMP3, LAMC1, SNRPC, XRN2, DAG1, ABCA1, ANGPTL4, TAF4, NFE2, CREBBP, SMAD4, DDX1, SMAD3, SMAD2, SMAD1, LIN7A, VCP, GTF2F1, SUPT16H, CHAF1A, E2F2, E2F3, AP2S1, DICER1, TP63, GJA1, CTCF, ANG, CAT, COX18, MYC, PPP2R1A, SNAPC5, BRF1, TP53, MC…	0.0044565	7.95992
GOTERM_BP_FAT	GO:0022415~viral reproductive process	15	0.0804807	XRCC5, TSG101, XRCC6, RRAGA, HCFC1, SMAD3, DEK, FURIN, HMGA1, USF1, USF2, IRF7, ITCH, THOC2, INSR	0.00455628	8.13109
GOTERM_BP_FAT	GO:0006302~double-strand break repair	15	0.0804807	XRCC5, MSH2, XRCC6, TP53, BRCA2, OBFC2A, KAT5, BRCA1, XRCC6BP1, RAD51, EYA3, VCP, RNF168, RAD54B, TRIP13	0.00455628	8.13109
GOTERM_BP_FAT	GO:0012501~programmed cell death	86	0.461423	E2F1, ITGB3BP, MEF2C, E2F2, PPARD, MEF2A, HTATIP2, RBM5, TP63, GJA1, NFKB1, PAWR, PAX3, SGMS1, FOXO3, CTNNB1, CTNNBL1, BAG5, GPX1, TNFRSF11B, APP, HTRA2, BAG1, UNC5A, TIAM1, GATA6, IFNG, SEMA3A, RNF34, MYC, CUL1, TWIST1, DHCR24, BCL2L14, TP53, HRK, ESPL1, TOPORS, IL24, STK4, AHR, DAPK1, PPM1F, SLTM, EP300, ZDHHC16, JUN, PSME3, MDM4, SIAH2, KALRN, GULP1, APH1B, RRAGA, NFKBIA, BCL2L2, KRAS, DOCK1, …	0.00468274	8.34758
KEGG_PATHWAY	hsa04950:Maturity onset diabetes of the young	9	0.0482884	HES1, HHEX, HNF1B, HNF1A, HNF4A, ONECUT1, FOXA2, PAX6, NKX2-2	0.00472423	5.66088
GOTERM_BP_FAT	GO:0048332~mesoderm morphogenesis	11	0.0590192	BMP4, HNF1A, HAND1, SMAD3, PRKACA, SMAD2, FOXC1, NR4A3, SMAD1, TLX2, BMPR1A	0.00500202	8.89205
GOTERM_BP_FAT	GO:0042552~myelination	11	0.0590192	KLK6, DHH, EGR2, NTF3, SBF2, ILK, NAB1, CLDN1, POU3F2, POU3F1, EIF2B5	0.00500202	8.89205
GOTERM_BP_FAT	GO:0030030~cell projection organization	56	0.300461	NRP2, PLXNA3, E2F4, DYNC2LI1, PAX6, GJA1, GLI2, NRCAM, APP, TTC30A, UNC5A, ILK, POU4F1, SEMA3A, EGR2, STX2, RXRA, ARL6, GPR98, CTNNA2, SLITRK4, FOXG1, RELN, CNTN4, SLITRK6, DST, KALRN, FGFR1, ONECUT1, ONECUT2, ABI2, CDH1, RDX, FXYD5, MYCBP2, KAL1, NUMB, LHX4, FGD5, ETV4, RUNX3, APC, FGD4, KLF5, RAB8A, NTF3, CREB1, NR4A2, ALMS1, ISL1, ULK1, DLX5, ULK2, TSGA10, FEZ2, FEZ1	0.00502274	8.92727
GOTERM_BP_FAT	GO:0031667~response to nutrient levels	34	0.182423	OXT, PPARG, RPS6KB1, TRIM16, VDR, TNFRSF11B, ALB, RARA, HSPA5, INSR, SPP1, SREBF1, BMP4, BMP2, RARG, ATG9A, SP100, MSH5, RXRA, RELA, HRK, ADIPOR2, TP53, BRCA2, STAT1, USF1, SIRT1, PPARGC1A, DDIT3, USF2, NPY, JUN, LIPG, ALOX5	0.00504487	8.96488
GOTERM_BP_FAT	GO:0009894~regulation of catabolic process	20	0.107308	PTPN3, RELA, GRIN2A, GJA1, ARNTL, FURIN, IL10, HDAC4, PPP1R3C, HIF1A, ULK1, TRIM32, IFNG, PSMD2, NEDD4L, ITCH, MDM4, INSR, BARD1, APC	0.00509551	9.05088
GOTERM_BP_FAT	GO:0007178~transmembrane receptor protein serine/threonine kinase signaling pathway	21	0.112673	BMP4, BMP2, NOG, CREB1, COL3A1, SMAD5, GDF5, SMAD4, SMAD3, FKBP1A, SMAD2, SMAD1, FOS, UBE2D3, ID1, JUN, SMURF2, PPM1L, UBE2D1, HPGD, BMPR1A	0.00515953	9.15951
GOTERM_BP_FAT	GO:0051090~regulation of transcription factor activity	21	0.112673	SP100, MTDH, TMEM189-UBE2V1, RELA, NFKBIA, SIRT1, DDIT3, IL10, MEN1, HDAC4, HDAC2, EP300, KRAS, HNF4A, NCOA3, ID1, PBX1, ID3, CAT, IKBKB, NR2F2	0.00515953	9.15951
GOTERM_BP_FAT	GO:0009991~response to extracellular stimulus	37	0.198519	OXT, PPARG, RPS6KB1, TRIM16, VDR, FOS, TNFRSF11B, ALB, RARA, HSPA5, FOSL1, INSR, SPP1, SREBF1, BMP4, BMP2, RARG, ATG9A, SP100, RELA, MSH5, RXRA, HRK, NR4A2, ADIPOR2, TP53, BRCA2, STAT1, USF1, SIRT1, PPARGC1A, DDIT3, USF2, NPY, JUN, LIPG, ALOX5	0.00518167	9.19704
GOTERM_BP_FAT	GO:0035196~gene silencing by miRNA, production of miRNAs	6	0.0321923	DICER1, SMAD3, SMAD2, SMAD1, LIN28A, LIN28B	0.0054896	9.7176
GOTERM_BP_FAT	GO:0007242~intracellular signaling cascade	161	0.863827	ZAK, STAT5A, SNIP1, STAT5B, RBM4, IQGAP2, RPS6KB1, FGF13, MBIP, FOXO4, RGL1, IL10, CTNNB1, S1PR3, MAP3K6, EIF4EBP2, TIAM1, IFNG, RALB, PIK3CA, RARA, PRKACA, PRKACB, INSR, MAP2K6, HTR1E, RARG, CRYAB, RREB1, RXRA, MED14, PPARGC1A, STK4, PPARGC1B, MAP4K3, RND2, PIAS2, RAB12, AKAP7, RAB10, UNC13A, IRAK1BP1, KALRN, DCBLD2, FGFR1, RALGPS1, MRAS, NFKBIA, ABCA1, NR1H2, VDR, DOCK1, KRAS, DUSP16, DYRK2, FG…	0.00566583	10.0142
GOTERM_BP_FAT	GO:0010975~regulation of neuron projection development	16	0.0858461	PLXNA3, SMAD1, TTL, NRCAM, ZFP91, ULK1, TIAM1, SEMA3F, ILK, NUMB, NTRK2, POU3F2, SEMA3A, TLX2, SPP1, KALRN	0.00569672	10.0661
GOTERM_BP_FAT	GO:0007611~learning or memory	22	0.118038	EGR1, EGR2, HMGCR, OXT, GRIN2A, ABI2, OXTR, AFF2, RPS6KB1, PARK2, ATXN1, FOS, NRAS, APP, KRAS, JUN, GRM7, ACSL4, PLCB1, SHC3, IL1RAPL1, FOSL1	0.00577223	10.1929
GOTERM_BP_FAT	GO:0007398~ectoderm development	34	0.182423	PPARD, ELF3, FOXA2, TSG101, COL3A1, PAX6, TP63, SOX9, GLI2, CTNNB1, GLI1, COL7A1, OVOL1, POU3F2, POU3F1, ERCC3, IVL, KRT83, RUNX3, DHCR24, APC, STX2, NTF3, RELA, FLOT2, KLK5, COL5A3, SCEL, LAMA3, KRT17, BNC1, TFAP2A, LAMC2, BMPR1A	0.00589722	10.4023
GOTERM_BP_FAT	GO:0042592~homeostatic process	102	0.547269	XRCC5, SLC9A9, SLC9A6, STAT5A, STAT5B, XRCC6, FOXO3, CTNNB1, S1PR3, ZFP91, APP, ILK, IFNG, TPT1, INSR, EIF2B5, GRIN2A, PPARGC1A, DDIT3, HIF1A, NPC2, EP300, HNF4A, TXNDC8, JUN, SLC40A1, ALDOA, TMX1, CLCN3, ABCA1, SRF, VDR, TAL1, FBXO4, BMP4, NTF3, EPAS1, FOXA1, SMAD5, CREBBP, TNFRSF13C, ALMS1, SMAD1, ABCB7, USF1, USF2, EPHA3, CD55, TXNDC11, IKBKG, CACNA1G, FABP4, CACNA1E, IKBKB, PARP1, XCL1, PRX, …	0.00590093	10.4085
GOTERM_BP_FAT	GO:0014020~primary neural tube formation	10	0.0536538	SHROOM3, LMO4, ZIC5, TGIF1, TFAP2A, PAX3, ZIC2, HECTD1, TWIST1, ALX1	0.00590944	10.4228
GOTERM_BP_FAT	GO:0010769~regulation of cell morphogenesis involved in differentiation	17	0.0912115	PLXNA3, SMAD4, SMAD3, SMAD2, SMAD1, TTL, NRCAM, ZFP91, ULK1, TIAM1, SEMA3F, ILK, NUMB, POU3F2, SEMA3A, TLX2, SPP1	0.0059939	10.564
GOTERM_BP_FAT	GO:0006281~DNA repair	45	0.241442	XRCC5, XRCC3, RBM4, XRCC6, UVRAG, PTTG1, OBFC2A, XAB2, SMUG1, PRPF19, MEN1, NONO, ERCC8, RNF168, ERCC3, CRY1, TRIP13, ESCO1, SSRP1, MSH2, USP1, TP53BP1, MSH5, TP53, BRCA2, KAT5, SIRT1, BRCA1, XRCC6BP1, TP73, GTF2H1, RAD51, EYA3, RFC3, VCP, SFPQ, NCOA6, SUPT16H, RUVBL2, RAD54B, CUL4B, ABL1, CHAF1A, PARP1, BARD1	0.0060574	10.67
BIOCARTA	h_pcafpathway:The information-processing pathway at the IFN-beta enhancer	6	0.0321923	JUN, CREBBP, IRF3, NFKB1, ATF2, POLR2A	0.00607169	7.66512
BIOCARTA	h_carm1Pathway:Transcription Regulation by Methyltransferase of CARM1	6	0.0321923	EP300, NCOA3, CREB1, RXRA, CREBBP, RARA	0.00607169	7.66512
GOTERM_BP_FAT	GO:0050768~negative regulation of neurogenesis	12	0.0643846	BMP4, DLX2, ATF5, PLXNA3, NOG, ULK1, SEMA3F, TP53, SEMA3A, TLX2, BMPR1A, SPP1	0.00607368	10.6972
GOTERM_BP_FAT	GO:0043433~negative regulation of transcription factor activity	12	0.0643846	MEN1, HDAC4, SP100, HDAC2, HNF4A, ID1, NFKBIA, PBX1, ID3, CAT, SIRT1, DDIT3	0.00607368	10.6972
GOTERM_BP_FAT	GO:0016575~histone deacetylation	7	0.0375577	HDAC4, HDAC3, HDAC2, HDAC1, RBM4, HDAC9, SIRT1	0.00611222	10.7615
GOTERM_BP_FAT	GO:0018205~peptidyl-lysine modification	7	0.0375577	HDAC4, EP300, CREBBP, SETD2, HDAC9, SIRT1, IVL	0.00611222	10.7615
GOTERM_BP_FAT	GO:0035195~gene silencing by miRNA	7	0.0375577	EIF2C1, DICER1, SMAD3, SMAD2, SMAD1, LIN28A, LIN28B	0.00611222	10.7615
GOTERM_BP_FAT	GO:0007183~SMAD protein complex assembly	5	0.0268269	SMAD4, SMAD3, FKBP1A, SMAD2, SMAD1	0.00613347	10.7969
GOTERM_BP_FAT	GO:0032870~cellular response to hormone stimulus	25	0.134135	STAT5A, PPARG, STAT5B, AP3S1, FOXO1, RPS6KB1, FOXO4, LATS1, FOS, EIF4EBP2, PRKACA, PRKACB, INSR, RXRA, ADIPOR2, ADIPOR1, STAT1, USF1, STAT3, JUNB, ADCY9, GNAS, GNB4, HDAC9, PARP1	0.00615527	10.8333
GOTERM_BP_FAT	GO:0016331~morphogenesis of embryonic epithelium	14	0.0751154	SHROOM3, LMO4, PCDH8, PAX3, GLI2, ZIC2, CTNNB1, MIB1, ZIC5, TFAP2A, TGIF1, TWIST1, HECTD1, ALX1	0.00656719	11.5171
GOTERM_BP_FAT	GO:0048609~reproductive process in a multicellular organism	70	0.375577	SLC22A16, SMCP, HMGCR, STAT5A, DZIP1, STAT5B, RPS6KB1, TBP, PTTG1, FOXO3, GLI1, CITED2, HOOK1, MEN1, CTTNBP2, PARN, HSF1, ANG, HSF2, CREB3L4, EIF2B5, SIX5, CSDA, SPA17, JUNB, NRIP1, NME2, SLC26A8, TXNDC8, FOXC1, RUVBL1, VMO1, DMC1, XRN2, ADC, DHH, BCAT2, OXT, CETN2, OXTR, BCL2L2, WT1, CCT6B, NDRG3, CYP26B1, OVOL1, HOXA10, BCL6, MYCBP, PCYT1B, PPAP2B, TRIP13, BMP4, B4GALT1, TAF4, BMP2, ABCB9, MSH2…	0.00672263	11.7738
GOTERM_BP_FAT	GO:0032504~multicellular organism reproduction	70	0.375577	SLC22A16, SMCP, HMGCR, STAT5A, DZIP1, STAT5B, RPS6KB1, TBP, PTTG1, FOXO3, GLI1, CITED2, HOOK1, MEN1, CTTNBP2, PARN, HSF1, ANG, HSF2, CREB3L4, EIF2B5, SIX5, CSDA, SPA17, JUNB, NRIP1, NME2, SLC26A8, TXNDC8, FOXC1, RUVBL1, VMO1, DMC1, XRN2, ADC, DHH, BCAT2, OXT, CETN2, OXTR, BCL2L2, WT1, CCT6B, NDRG3, CYP26B1, OVOL1, HOXA10, BCL6, MYCBP, PCYT1B, PPAP2B, TRIP13, BMP4, B4GALT1, TAF4, BMP2, ABCB9, MSH2…	0.00672263	11.7738
GOTERM_BP_FAT	GO:0007167~enzyme linked receptor protein signaling pathway	52	0.279	FGF5, NOG, NDST1, ATP6AP1, STAT5A, STAT5B, GDF5, FOXO1, AP3S1, FOXO4, FOS, EIF4EBP2, GP6, TIAM1, SHC3, ROS1, INSR, CD3E, ARID5B, JUN, PPM1L, FOXC1, FGFR1, COL3A1, FKBP1A, UBE2D3, SOS1, TEK, UBE2D1, BMP4, PTPRD, BMP2, KL, CREB1, SMAD5, CBL, SMAD4, SMAD3, SMAD2, HGF, SMAD1, STAT3, EPHA3, EPHA5, EPS8, ID1, NTRK1, ARF4, NTRK2, SMURF2, HPGD, BMPR1A	0.0070746	12.3526
GOTERM_BP_FAT	GO:0051325~interphase	21	0.112673	E2F1, KHDRBS1, PPP6C, E2F4, E2F6, DBF4, CAMK2G, CDK6, BIRC5, ZNF655, FOXO4, RCC1, LATS1, CUL3, CUL2, APP, KATNA1, ABL1, TCF3, CUL1, NFATC1	0.00716879	12.5069
GOTERM_BP_FAT	GO:0034976~response to endoplasmic reticulum stress	10	0.0536538	ATF6, ATG10, ATF4, DERL2, VCP, IFNG, TP53, NFE2L2, HSPA5, DDIT3	0.00729854	12.719
KEGG_PATHWAY	hsa04012:ErbB signaling pathway	19	0.101942	STAT5A, CAMK2G, STAT5B, CBL, ELK1, RPS6KB1, PRKCB, PAK6, NRAS, KRAS, PLCG1, JUN, SOS1, ARAF, SOS2, PIK3CA, ABL1, SHC3, MYC	0.00735955	8.68926
KEGG_PATHWAY	hsa04630:Jak-STAT signaling pathway	29	0.155596	STAT5A, IL28RA, STAT5B, IL15, IL10, SPRY4, STAT6, IL12RB2, ZFP91, STAT4, SOS1, SOS2, IFNG, PIK3CA, STAM, IL13RA1, MYC, IFNGR2, EPO, CREBBP, CBL, IL24, STAT1, STAT3, STAT2, IRF9, EP300, PIAS4, PIAS2	0.00736351	8.69374
GOTERM_BP_FAT	GO:0001841~neural tube formation	11	0.0590192	MIB1, SHROOM3, LMO4, ZIC5, TGIF1, TFAP2A, PAX3, ZIC2, HECTD1, TWIST1, ALX1	0.00738312	12.857
GOTERM_BP_FAT	GO:0050769~positive regulation of neurogenesis	14	0.0751154	XRCC5, BMP2, NTF3, RELA, XRCC6, PPARG, PAX6, SMAD1, PRPF19, ZFP91, TIAM1, ILK, NUMB, FOXG1	0.00762822	13.2557
GOTERM_BP_FAT	GO:0009411~response to UV	14	0.0751154	MSH2, USP1, RELA, TP53, BRCA2, USF1, MEN1, GPX1, ERCC8, BCL3, CAT, DCUN1D3, ERCC3, IVL	0.00762822	13.2557
GOTERM_BP_FAT	GO:0034097~response to cytokine stimulus	17	0.0912115	SP100, RELA, COL3A1, OXTR, STAT1, SRF, STAT3, JUNB, EPHA3, CTNNB1, STAT6, IL12RB2, HDAC4, FOS, JUN, INSR, FOSL1	0.00773487	13.4287
GOTERM_BP_FAT	GO:0065003~macromolecular complex assembly	91	0.48825	E2F2, E2F3, TUBB2A, AP2S1, DICER1, RBM5, KNTC1, SNRPD1, TP63, GJA1, TBP, CTNNB1, ZFP91, CTTNBP2, PICALM, ANG, ILK, VMA21, CAT, DDX20, COX18, INSR, MYC, H1F0, PPP2R1A, SNAPC5, BRF1, CRYAA, CD3E, CRYAB, TP53, MED14, MCM2, PPARGC1A, HMGA1, GTF2B, GTF2H1, RAD51, JUP, MED4, PTRF, GTF2I, HIST2H2BE, SBF2, NCOA6, SNRPB, SMARCA5, VAMP3, SNRPC, LAMC1, MDM4, POLR2H, POLR2L, POLR2K, POLR2J, POLR2I, DAG1, FKB…	0.00786123	13.6332
GOTERM_BP_FAT	GO:0051052~regulation of DNA metabolic process	22	0.118038	PPP2R1A, TMEM189-UBE2V1, MSH2, USP1, TP53, BRCA2, GLI2, BRCA1, IL10, GLI1, RAD51, STAT6, EYA3, ERCC8, JUN, IFNG, BCL6, RNF168, ID3, INSR, MYC, EPO	0.00787961	13.6629
GOTERM_BP_FAT	GO:0043010~camera-type eye development	21	0.112673	MAF, BMP4, CRYAA, CRYAB, YY1, PAX6, ABI2, NFYC, SIX5, NR2E3, ZEB1, WT1, CTNNB1, CHD7, PKNOX1, SP3, POU2F1, TGIF1, FOXC1, COL8A2, APC	0.0079652	13.8011
GOTERM_BP_FAT	GO:0048384~retinoic acid receptor signaling pathway	6	0.0321923	NR1H2, RARG, SP100, RXRA, CYP26B1, RARA	0.00815288	14.1035
GOTERM_BP_FAT	GO:0031050~dsRNA fragmentation	6	0.0321923	DICER1, SMAD3, SMAD2, SMAD1, LIN28A, LIN28B	0.00815288	14.1035
GOTERM_BP_FAT	GO:0048514~blood vessel morphogenesis	35	0.187788	NRP2, EMCN, HTATIP2, ATP5B, DICER1, NAA15, SRF, WT1, CITED2, CTNNB1, GPX1, HAND1, ANG, NR2F2, VEZF1, PLXND1, ANGPTL4, B4GALT1, BMP4, KLF5, EPAS1, VHL, ITGA4, ARHGAP24, JUNB, PNPLA6, HDAC3, PKNOX1, HIF1A, NUS1, ID1, JUN, NOTCH4, NTRK2, FOXC1	0.00817516	14.1393
GOTERM_BP_FAT	GO:0010608~posttranscriptional regulation of gene expression	35	0.187788	EIF2C1, CPEB2, DICER1, EIF5B, MKNK2, LIN28A, LIN28B, YBX1, APP, STX12, EIF4EBP2, ANG, HNRNPD, BCL3, EIF1, PUM2, EIF2B5, BRF1, VHL, DDX1, SMAD3, ELAVL1, SMAD2, ANKHD1, SMAD1, PPARGC1A, HNRNPU, EIF4G2, ATXN2, PA2G4, EIF4G3, EIF4E, SERBP1, AHSP, MDM4	0.00817516	14.1393
GOTERM_BP_FAT	GO:0032392~DNA geometric change	7	0.0375577	MCM2, ERCC3, MCM4, HMGA1, MCM6, RAD51, PURA	0.00836079	14.4372
GOTERM_BP_FAT	GO:0009303~rRNA transcription	7	0.0375577	GTF3A, BRF1, POLR1E, ANG, TP53, GTF3C5, GTF3C4	0.00836079	14.4372
GOTERM_BP_FAT	GO:0032508~DNA duplex unwinding	7	0.0375577	MCM2, ERCC3, MCM4, HMGA1, MCM6, RAD51, PURA	0.00836079	14.4372
GOTERM_BP_FAT	GO:0048641~regulation of skeletal muscle tissue development	9	0.0482884	BMP4, HDAC4, HDAC3, HDAC1, BTG1, ILK, RPS6KB1, MBNL3, HDAC9	0.00862099	14.8532
GOTERM_BP_FAT	GO:0006984~ER-nuclear signaling pathway	10	0.0536538	ATF6, ATG10, DERL2, VCP, INSIG2, IFNG, TP53, NFE2L2, HSPA5, DDIT3	0.00892377	15.3349
GOTERM_BP_FAT	GO:0031016~pancreas development	10	0.0536538	HNF1B, HNF1A, ONECUT1, FOXA2, ONECUT2, SMAD2, ISL1, TCF7L2, NKX2-2, CTNNB1	0.00892377	15.3349
GOTERM_BP_FAT	GO:0007346~regulation of mitotic cell cycle	27	0.144865	STAT5A, STAT5B, KNTC1, AFAP1L2, ZNF655, FOXO4, RCC1, MYCBP2, APP, THAP1, BCL6, AATF, INSR, MYC, APC, CDK13, TP53, SMAD3, BRCA2, ESPL1, BIRC5, HDAC3, HNF4A, FOXG1, FBXO31, FOXC1, DCUN1D3	0.00910606	15.6236
KEGG_PATHWAY	hsa05214:Glioma	15	0.0804807	E2F1, E2F2, E2F3, CAMK2G, TP53, CDK6, PRKCB, NRAS, KRAS, PLCG1, SOS1, ARAF, SOS2, PIK3CA, SHC3	0.00912137	10.6637
GOTERM_BP_FAT	GO:0042698~ovulation cycle	15	0.0804807	BMP4, TAF4, BMP2, STAT5A, STAT5B, OXTR, FOXO3, SIRT1, NRIP1, ANG, NHLH2, FOXC1, PCYT1B, DMC1, EIF2B5	0.00931634	15.9555
GOTERM_BP_FAT	GO:0051216~cartilage development	16	0.0858461	BMP4, BMP2, ESRRA, NOG, BMP1, SOX5, ZEB1, SOX9, DLX2, CHRDL2, HOXA5, CHST11, GNAS, COL11A2, BMPR1A, ALX1	0.00965382	16.4856
KEGG_PATHWAY	hsa04120:Ubiquitin mediated proteolysis	26	0.1395	UBE2G1, ANAPC11, CUL3, PRPF19, CUL2, ERCC8, FBXW7, UBE2D3, FBXO4, NEDD4L, ITCH, UBE2D1, FBXW11, CUL1, VHL, CBL, PARK2, BRCA1, UBE2O, PIAS4, TRIM32, UBE2W, SMURF2, PIAS2, CUL4B, TCEB1	0.00968048	11.2821
GOTERM_BP_FAT	GO:0030033~microvillus assembly	4	0.0214615	KLF5, STX2, RDX, FXYD5	0.0100023	17.0296
GOTERM_BP_FAT	GO:0032528~microvillus organization	4	0.0214615	KLF5, STX2, RDX, FXYD5	0.0100023	17.0296
GOTERM_BP_FAT	GO:0050919~negative chemotaxis	4	0.0214615	NRP2, PLXNA3, SEMA3F, SEMA3A	0.0100023	17.0296
GOTERM_BP_FAT	GO:0010560~positive regulation of glycoprotein biosynthetic process	4	0.0214615	PAWR, INSR, TCF7L2, CTNNB1	0.0100023	17.0296
GOTERM_BP_FAT	GO:0002347~response to tumor cell	4	0.0214615	MICA, TP53, TP63, TP73	0.0100023	17.0296
GOTERM_BP_FAT	GO:0032331~negative regulation of chondrocyte differentiation	4	0.0214615	BMP4, SOX9, GLI2, CTNNB1	0.0100023	17.0296
KEGG_PATHWAY	hsa05016:Huntington's disease	32	0.171692	POLR2H, POLR2L, POLR2K, ATP5B, AP2S1, POLR2J, POLR2I, PPARG, TBP, REST, POLR2D, POLR2B, POLR2A, GPX1, AP2B1, SIN3A, PLCB4, CREB3L4, PLCB1, AP2M1, TAF4, CREB1, CREBBP, TP53, ATP5F1, VDAC2, PPARGC1A, HDAC2, EP300, HDAC1, GNAQ, BBC3	0.0100046	11.6388
GOTERM_BP_FAT	GO:0022604~regulation of cell morphogenesis	24	0.128769	ALDOA, PLXNA3, SHROOM3, PDPN, ERMN, SMAD4, SMAD3, SMAD2, SMAD1, TTL, NRCAM, ZFP91, EZR, ULK1, TIAM1, SEMA3F, ILK, NUMB, POU3F2, SEMA3A, FGD5, TLX2, FGD4, SPP1	0.0100391	17.0869
GOTERM_BP_FAT	GO:0042108~positive regulation of cytokine biosynthetic process	12	0.0643846	CD86, REL, CD3E, RELA, STAT5A, IFNG, STAT5B, TNFRSF13C, IRF1, BCL3, IRF4, EBI3	0.0100803	17.151
GOTERM_BP_FAT	GO:0010721~negative regulation of cell development	12	0.0643846	BMP4, DLX2, ATF5, PLXNA3, NOG, ULK1, SEMA3F, TP53, SEMA3A, TLX2, BMPR1A, SPP1	0.0100803	17.151
GOTERM_BP_FAT	GO:0033158~regulation of protein import into nucleus, translocation	5	0.0268269	BMP4, HNF4A, SMAD4, SIRT1, BMPR1A	0.0101235	17.218
GOTERM_BP_FAT	GO:0040014~regulation of multicellular organism growth	14	0.0751154	LGMN, STAT5A, CREB1, STAT5B, ATRN, GDF5, STAT3, ATXN2, APP, CHD7, HTRA2, HSF1, PIK3CA, POU3F2	0.010153	17.2639
GOTERM_BP_FAT	GO:0022403~cell cycle phase	60	0.321923	E2F1, KIF23, E2F4, E2F6, TUBB2A, DBF4, KNTC1, PTTG1, FOXO4, LATS1, CUL3, CUL2, APP, CUL1, KHDRBS1, CRYAA, PAPD5, CDK6, ESPL1, RAD51, TIMELESS, SLC26A8, NSL1, MAPRE2, MAPRE1, RUVBL1, DMC1, HAUS4, PPP6C, CAMK2G, CETN2, ZNF655, ANAPC11, RCC1, CCNG2, NCAPG2, KATNA1, OVOL1, CYP26B1, TCF3, APC, NFATC1, TRIP13, YEATS4, MSH5, BRCA2, BIRC5, ILF3, HGF, SUGT1, CEP63, SMC2, HDAC3, NEDD1, CKS2, RAD54B, CIT, A…	0.0102464	17.4087
GOTERM_BP_FAT	GO:0046649~lymphocyte activation	33	0.177058	ZBTB32, MICA, ONECUT1, STAT5A, STAT5B, FKBP1A, IL15, FKBP1B, IL10, CBFB, CTNNB1, CHD7, BCL11A, BCL3, PATZ1, BCL6, TCF3, APC, EGR1, CD3E, MSH2, RELB, TP53, SMAD3, ITGA4, HDAC4, CD86, PKNOX1, NTRK1, SP3, IRF1, IRF4, HDAC9	0.0103737	17.6057
KEGG_PATHWAY	hsa04722:Neurotrophin signaling pathway	24	0.128769	NTF3, CAMK2G, RELA, TP53, NFKBIA, NFKB1, FOXO3, YWHAE, TP73, NRAS, ATF4, KRAS, RPS6KA1, PLCG1, JUN, NTRK1, SOS1, SOS2, NTRK2, YWHAQ, PIK3CA, ABL1, SHC3, IKBKB	0.0105454	12.2309
GOTERM_BP_FAT	GO:0043434~response to peptide hormone stimulus	27	0.144865	OXT, STAT5A, PPARG, STAT5B, AP3S1, FOXO1, OXTR, TRIM16, RPS6KB1, FOXO4, IL10, CTTNBP2, EIF4EBP2, INSR, EIF2B5, AR, PNLIPRP1, EGR2, RXRA, RELA, NR4A3, STAT1, USF1, STAT3, JUNB, HDAC9, PARP1	0.0107499	18.1855
GOTERM_BP_FAT	GO:0007565~female pregnancy	21	0.112673	PPARD, STAT5A, RXRA, OXT, STAT5B, ADIPOR2, OXTR, FCGRT, JUNB, CITED2, MEN1, FOS, VDR, HSF1, TRO, SP3, GNAS, HPGD, FOSL1, EPO, SPP1	0.010793	18.2518
GOTERM_BP_FAT	GO:0007568~aging	21	0.112673	KL, CRYAB, MSH2, ATP6AP1, RXRA, RELA, TPRA1, TP53, BRCA2, TP63, RPS6KB1, IL15, SRF, SIRT1, DDIT3, FOS, NRAS, KRAS, JUN, ILK, NOTCH4	0.010793	18.2518
GOTERM_BP_FAT	GO:0007422~peripheral nervous system development	10	0.0536538	EGR3, EGR2, NTF3, NAB1, ONECUT2, BAI2, POU3F2, POU4F1, POU3F1, SOX8	0.0108087	18.2757
GOTERM_BP_FAT	GO:0048545~response to steroid hormone stimulus	32	0.171692	DHH, OXT, ARNT2, PPARG, STAT5B, OXTR, RPS6KB1, IL10, CTNNB1, CTTNBP2, FOS, TNFRSF11B, KRAS, GATA3, RARA, INSR, FOSL1, SPP1, BMP4, KCNMA1, PNLIPRP1, CRYAB, RXRA, RELA, BRCA2, JUNB, BRCA1, PPARGC1B, STAT3, EP300, FABP4, WFDC1	0.0108796	18.3845
GOTERM_BP_FAT	GO:0044092~negative regulation of molecular function	50	0.268269	NOG, HMGCR, PPARG, NFKB1, MBIP, GABBR2, LATS1, SPRY4, MEN1, S1PR3, GPX1, ILK, PSMD2, CAT, PSMD7, INSR, DHCR24, PPP2R1A, SP100, TP53, DDIT3, PSMA2, HNF4A, PSME1, GRM7, GRM6, PSME3, GNAI3, SNX6, NFKBIA, FKBP1A, ANAPC11, FKBP1B, DUSP16, HSPA5, UBE2D1, APC, ANGPTL4, NR4A1, BIRC5, SIRT1, TP73, HDAC4, HDAC2, ADCY9, ID1, RGS4, FABP4, PBX1, ID3	0.0108992	18.4146
GOTERM_BP_FAT	GO:0080135~regulation of cellular response to stress	20	0.107308	TMEM189-UBE2V1, ZAK, USP1, SIRT1, PRDX1, BRCA1, TP73, MEN1, EYA3, MAP3K6, ERCC8, ZFP91, HDAC3, MAP3K2, EEF1E1, MAP3K10, RNF168, NCOR1, FGD4, SPP1	0.0109675	18.5192
GOTERM_BP_FAT	GO:0051329~interphase of mitotic cell cycle	20	0.107308	E2F1, KHDRBS1, PPP6C, E2F4, E2F6, DBF4, CAMK2G, CDK6, BIRC5, FOXO4, RCC1, LATS1, CUL3, CUL2, APP, KATNA1, ABL1, TCF3, CUL1, NFATC1	0.0109675	18.5192
GOTERM_BP_FAT	GO:0031344~regulation of cell projection organization	18	0.0965769	PLXNA3, ERMN, SMAD1, TTL, NRCAM, ZFP91, ULK1, TIAM1, SEMA3F, ILK, NUMB, NTRK2, POU3F2, SEMA3A, TLX2, APC, SPP1, KALRN	0.0111285	18.7651
GOTERM_BP_FAT	GO:0050688~regulation of defense response to virus	7	0.0375577	AP2B1, AP2S1, IL28RA, APOBEC3G, IL15, APOBEC3F, AP2M1	0.011146	18.7918
GOTERM_BP_FAT	GO:0007530~sex determination	7	0.0375577	DHH, SRY, AR, SRD5A1, SOX9, INSR, WT1	0.011146	18.7918
KEGG_PATHWAY	hsa05210:Colorectal cancer	18	0.0965769	TCF7, MSH2, TP53, SMAD4, SMAD3, BIRC5, SMAD2, TCF7L2, CTNNB1, FOS, KRAS, JUN, SOS1, ARAF, SOS2, PIK3CA, MYC, APC	0.0113049	13.0565
GOTERM_BP_FAT	GO:0006268~DNA unwinding during replication	6	0.0321923	MCM2, MCM4, HMGA1, MCM6, RAD51, PURA	0.0115942	19.4726
GOTERM_BP_FAT	GO:0033500~carbohydrate homeostasis	12	0.0643846	HIF1A, HNF1A, FOXA1, PPARG, ALMS1, CACNA1E, FOXO3, INSR, PPARGC1A, USF1, TCF7L2, STAT3	0.0117895	19.7676
GOTERM_BP_FAT	GO:0042593~glucose homeostasis	12	0.0643846	HIF1A, HNF1A, FOXA1, PPARG, ALMS1, CACNA1E, FOXO3, INSR, PPARGC1A, USF1, TCF7L2, STAT3	0.0117895	19.7676
KEGG_PATHWAY	hsa04916:Melanogenesis	20	0.107308	TCF7, WNT16, GNAI3, CREB1, CAMK2G, CREBBP, TCF7L2, CTNNB1, PRKCB, NRAS, EP300, PLCB4, KRAS, GNAQ, ADCY9, CREB3L4, GNAS, PRKACA, PRKACB, PLCB1	0.0134863	15.3879
REACTOME_PATHWAY	REACT_152:Cell Cycle, Mitotic	44	0.236077	E2F1, KIF23, ITGB3BP, E2F2, CEP72, E2F3, E2F4, E2F5, PPP2R5D, DBF4, PPP2R5C, KNTC1, CETN2, PTTG1, ANAPC11, CCNE2, PSMD2, PRKACA, UBE2D1, PSMD7, CUL1, TFDP1, PPP2R1A, CENPQ, ALMS1, CDK6, BIRC5, MCM2, MCM3, CEP63, PPP1CC, CEP152, MCM4, YWHAE, MCM5, MCM6, PSMA2, RFC3, NEDD1, PSME1, NSL1, PSME3, MAPRE1, DYNC1I2	0.0154033	14.6331
KEGG_PATHWAY	hsa04920:Adipocytokine signaling pathway	15	0.0804807	CPT1B, RXRB, RXRA, RELA, RXRG, ADIPOR2, NFKBIA, ADIPOR1, NFKB1, PPARGC1A, STAT3, NPY, IKBKG, ACSL4, IKBKB	0.015653	17.6465
KEGG_PATHWAY	hsa04660:T cell receptor signaling pathway	21	0.112673	CD3E, RELA, CBL, NFKBIA, NFKB1, IL10, PAK6, FOS, NRAS, KRAS, PLCG1, JUN, SOS1, SOS2, IFNG, IKBKG, PIK3CA, NFATC4, IKBKB, NFATC3, NFATC1	0.0167094	18.7276
KEGG_PATHWAY	hsa04320:Dorso-ventral axis formation	8	0.0429231	NOTCH3, NOTCH2, KRAS, ETS1, ETS2, SOS1, SOS2, NOTCH4	0.0175729	19.6016
KEGG_PATHWAY	hsa04662:B cell receptor signaling pathway	16	0.0862952	RELA, NFKBIA, NFKB1, PRKCB, FOS, NRAS, KRAS, JUN, SOS1, SOS2, IKBKG, PIK3CA, NFATC4, IKBKB, NFATC3, NFATC1	0.0177999	19.8298
